# Supplementary material for: (1R,4R,6S,7S)-5,5-Di­chloro-1,4,8,8-tetra­methyl­tri­cyclo­[5.4.11,7.04,6]dodecan-12-one
Source: Acta Crystallogr Sect E Struct Rep Online. 2013 Oct 26;69(Pt 11):o1703. doi: 10.1107/S1600536813028791 (PMC3884353; doi:10.1107/S1600536813028791)
Supplement: Supplementary file 1 [file e-69-o1703-sup1.cif]

##############################################################################
#                                                                            #
# This CIF contains the data in a paper accepted for publication in          #
# Acta Crystallographica Section E. It conforms to the requirements of       #
# Notes for Authors for Acta Crystallographica Section E, and has been       #
# peer reviewed under the auspices of the IUCr Commission on Journals.       #
#                                                                            #
# Full details of the Crystallographic Information File format               #
# are given in the paper "The Crystallographic Information File (CIF):       #
# a New Standard Archive File for Crystallography" by S. R. Hall, F. H.      #
# Allen and I. D. Brown [Acta Cryst. (1991), A47, 655-685].                  #
#                                                                            #
# The current version of the core CIF dictionary is obtainable from          #
# ftp://ftp.iucr.org/pub/cif_core.dic.                                       #
#                                                                            #
# Software is freely available for graphical display of the structure(s)     #
# in this CIF. For information consult the CIF software page                 #
# http://www.iucr.org/resources/cif/software.                                #
#                                                                            #
# This file may be used for bona fide research purposes within the           #
# scientific community so long as proper attribution is given to the journal # 
# article from which it was obtained.                                        #
#                                                                            #
##############################################################################
data_I
_audit_creation_method     SHELXL-97
_database_code_depnum_ccdc_archive     'CCDC 967472'
_chemical_name_systematic
;\
(1<i>R</i>,4<i>R</i>,6<i>S</i>,7<i>S</i>)-5,5-Dichloro-1,4,8,8-\
tetramethyltricyclo[5.4.1^1,7^.0^4,6^]dodecan-12-one
;
_chemical_name_common     ?
_chemical_formula_moiety     'C16 H24 Cl2 O'
_chemical_formula_sum     'C16 H24 Cl2 O'
_chemical_formula_iupac     'C16 H24 Cl2 O'
_chemical_formula_weight     303.25
_chemical_melting_point     ?
_symmetry_cell_setting     triclinic
_symmetry_space_group_name_H-M     'P 1'
_symmetry_space_group_name_Hall     'P 1'
loop_
    _symmetry_equiv_pos_as_xyz
    'x, y, z'
_cell_length_a     6.5835(2)
_cell_length_b     9.2584(3)
_cell_length_c     12.8428(5)
_cell_angle_alpha     85.140(3)
_cell_angle_beta     84.795(3)
_cell_angle_gamma     89.067(3)
_cell_volume     776.74(5)
_cell_formula_units_Z     2
_cell_measurement_reflns_used     6301
_cell_measurement_theta_min     3.1
_cell_measurement_theta_max     26.4
_cell_measurement_temperature     180(2)
_exptl_crystal_description     needle
_exptl_crystal_colour     colourless
_exptl_crystal_size_max     0.50
_exptl_crystal_size_mid     0.03
_exptl_crystal_size_min     0.03
_exptl_crystal_density_diffrn     1.297
_exptl_crystal_density_meas     ?
_exptl_crystal_density_method     'not measured'
_exptl_crystal_F_000     324
_exptl_absorpt_coefficient_mu     0.409
_exptl_absorpt_correction_type     multi-scan
_exptl_absorpt_process_details
;
(CrysAlis PRO; Agilent, 2013)
;
_exptl_absorpt_correction_T_min     0.8217
_exptl_absorpt_correction_T_max     0.9878
_exptl_special_details
;
Empirical absorption correction using spherical harmonics,
implemented in SCALE3 ABSPACK scaling algorithm.
CrysAlisPro (Agilent Technologies, 2013 )
;
_diffrn_ambient_temperature     180(2)
_diffrn_radiation_type     MoK\a
_diffrn_radiation_wavelength     0.71073
_diffrn_radiation_source     'Enhance (Mo) X-ray Source'
_diffrn_radiation_monochromator     'graphite'
_diffrn_measurement_device_type     'Agilent Xcalibur (Eos, Gemini ultra)'
_diffrn_measurement_method     '\w scans'
_diffrn_detector_area_resol_mean     16.1978
_diffrn_reflns_number     15959
_diffrn_reflns_av_R_equivalents     0.0298
_diffrn_reflns_av_sigmaI/netI     0.0397
_diffrn_reflns_theta_min     3.11
_diffrn_reflns_theta_max     26.37
_diffrn_reflns_theta_full     26.37
_diffrn_measured_fraction_theta_max     0.999
_diffrn_measured_fraction_theta_full     0.999
_diffrn_reflns_limit_h_min     -8
_diffrn_reflns_limit_h_max     8
_diffrn_reflns_limit_k_min     -11
_diffrn_reflns_limit_k_max     11
_diffrn_reflns_limit_l_min     -16
_diffrn_reflns_limit_l_max     16
_diffrn_standards_number     ?
_diffrn_standards_interval_count     ?
_diffrn_standards_interval_time     ?
_diffrn_standards_decay_%     ?
_refine_special_details
;
Refinement of <i>F</i>^2^ against ALL reflections. The weighted <i>R</i>-factor
<i>wR</i> and goodness of fit <i>S</i> are based on <i>F</i>^2^, conventional
<i>R</i>-factors <i>R</i> are based on <i>F</i>, with <i>F</i> set to zero for
negative <i>F</i>^2^. The threshold expression of <i>F</i>^2^ >
2\s(<i>F</i>^2^) is used only for calculating <i>R</i>-factors(gt) <i>etc</i>.
and is not relevant to the choice of reflections for refinement.
<i>R</i>-factors based on <i>F</i>^2^ are statistically about twice as large
as those based on <i>F</i>, and <i>R</i>- factors based on ALL data will be
even larger.
;
_reflns_number_total     6301
_reflns_number_gt     5899
_reflns_threshold_expression     I>2\s(I)
_refine_ls_structure_factor_coef     Fsqd
_refine_ls_matrix_type     full
_refine_ls_R_factor_all     0.0366
_refine_ls_R_factor_gt     0.0303
_refine_ls_wR_factor_gt     0.0685
_refine_ls_wR_factor_ref     0.0702
_refine_ls_goodness_of_fit_ref     1.045
_refine_ls_restrained_S_all     1.044
_refine_ls_number_reflns     6301
_refine_ls_number_parameters     351
_refine_ls_number_restraints     3
_refine_ls_hydrogen_treatment     constr
_refine_ls_weighting_scheme     calc
_refine_ls_weighting_details
         'calc w=1/[\s^2^(Fo^2^)+(0.0384P)^2^+0.0135P] where P=(Fo^2^+2Fc^2^)/3'
_atom_sites_solution_hydrogens     geom
_atom_sites_solution_primary     direct
_atom_sites_solution_secondary     difmap
_refine_ls_shift/su_max     0.000
_refine_ls_shift/su_mean     0.000
_refine_diff_density_max     0.190
_refine_diff_density_min     -0.151
_refine_ls_extinction_method     none
_refine_ls_extinction_coef     ?
_refine_ls_abs_structure_details
                              'Flack & Bernardinelli (2000), 3127 Friedel pairs'
_refine_ls_abs_structure_Flack     0.05(3)
loop_
    _atom_type_symbol
    _atom_type_description
    _atom_type_scat_dispersion_real
    _atom_type_scat_dispersion_imag
    _atom_type_scat_source
    'C' 'C' 0.0033 0.0016
                         'International Tables Vol C Tables 4.2.6.8 and 6.1.1.4'
    'H' 'H' 0.0000 0.0000
                         'International Tables Vol C Tables 4.2.6.8 and 6.1.1.4'
    'O' 'O' 0.0106 0.0060
                         'International Tables Vol C Tables 4.2.6.8 and 6.1.1.4'
    'Cl' 'Cl' 0.1484 0.1585
                         'International Tables Vol C Tables 4.2.6.8 and 6.1.1.4'
_computing_data_collection     'CrysAlis PRO (Agilent, 2013)'
_computing_cell_refinement     'CrysAlis PRO (Agilent, 2013)'
_computing_data_reduction     'CrysAlis PRO (Agilent, 2013)'
_computing_structure_solution     'SHELXS97 (Sheldrick, 2008)'
_computing_structure_refinement     'SHELXL97 (Sheldrick, 2008)'
_computing_molecular_graphics     'ORTEP-3 for Windows (Farrugia, 2012)'
_computing_publication_material     'WinGX (Farrugia, 2012)'
loop_
    _atom_site_type_symbol
    _atom_site_label
    _atom_site_fract_x
    _atom_site_fract_y
    _atom_site_fract_z
    _atom_site_U_iso_or_equiv
    _atom_site_adp_type
    _atom_site_calc_flag
    _atom_site_refinement_flags
    _atom_site_occupancy
    _atom_site_symmetry_multiplicity
    _atom_site_disorder_assembly
    _atom_site_disorder_group
    Cl Cl2 -0.55173(7) 0.67043(6) 0.24182(4) 0.03779(14) Uani d . 1 1 . .
    Cl Cl1 -0.12276(7) 0.65390(5) 0.27094(4) 0.03107(12) Uani d . 1 1 . .
    O O1 0.1568(2) 1.00986(16) 0.33958(12) 0.0348(3) Uani d . 1 1 . .
    C C7 -0.1944(3) 0.95465(19) 0.37125(14) 0.0200(4) Uani d . 1 1 . .
    H H7 -0.1351 0.8613 0.4003 0.024 Uiso calc R 1 1 . .
    C C6 -0.3450(3) 0.9136(2) 0.29500(14) 0.0203(4) Uani d . 1 1 . .
    H H6 -0.4889 0.9435 0.3151 0.024 Uiso calc R 1 1 . .
    C C5 -0.3277(3) 0.7716(2) 0.24622(14) 0.0228(4) Uani d . 1 1 . .
    C C4 -0.2947(3) 0.9096(2) 0.17593(14) 0.0222(4) Uani d . 1 1 . .
    C C3 -0.0806(3) 0.9470(2) 0.12878(15) 0.0249(4) Uani d . 1 1 . .
    H H3A -0.0648 0.9194 0.0557 0.030 Uiso calc R 1 1 . .
    H H3B 0.0180 0.8884 0.1687 0.030 Uiso calc R 1 1 . .
    C C2 -0.0269(3) 1.1079(2) 0.12843(15) 0.0276(4) Uani d . 1 1 . .
    H H2A -0.1161 1.1651 0.0821 0.033 Uiso calc R 1 1 . .
    H H2B 0.1154 1.1214 0.0974 0.033 Uiso calc R 1 1 . .
    C C1 -0.0476(3) 1.1710(2) 0.23755(16) 0.0257(4) Uani d . 1 1 . .
    C C11 -0.2564(3) 1.2460(2) 0.25562(15) 0.0257(4) Uani d . 1 1 . .
    H H11A -0.2569 1.3356 0.2078 0.031 Uiso calc R 1 1 . .
    H H11B -0.3620 1.1814 0.2354 0.031 Uiso calc R 1 1 . .
    C C10 -0.3185(3) 1.2863(2) 0.36775(16) 0.0307(4) Uani d . 1 1 . .
    H H10A -0.1950 1.3134 0.3999 0.037 Uiso calc R 1 1 . .
    H H10B -0.4103 1.3720 0.3646 0.037 Uiso calc R 1 1 . .
    C C9 -0.4261(3) 1.1633(2) 0.43734(15) 0.0268(4) Uani d . 1 1 . .
    H H9A -0.5422 1.1321 0.4011 0.032 Uiso calc R 1 1 . .
    H H9B -0.4837 1.2034 0.5029 0.032 Uiso calc R 1 1 . .
    C C8 -0.3000(3) 1.0280(2) 0.46780(14) 0.0241(4) Uani d . 1 1 . .
    C C12 -0.0146(3) 1.0435(2) 0.31871(14) 0.0229(4) Uani d . 1 1 . .
    C C14 -0.4603(3) 0.9581(2) 0.10671(16) 0.0324(5) Uani d . 1 1 . .
    H H14A -0.4543 0.8990 0.0467 0.049 Uiso calc R 1 1 . .
    H H14B -0.4405 1.0602 0.0815 0.049 Uiso calc R 1 1 . .
    H H14C -0.5936 0.9465 0.1469 0.049 Uiso calc R 1 1 . .
    C C13 0.1222(3) 1.2827(2) 0.24143(18) 0.0357(5) Uani d . 1 1 . .
    H H13A 0.1108 1.3212 0.3105 0.054 Uiso calc R 1 1 . .
    H H13B 0.1080 1.3621 0.1870 0.054 Uiso calc R 1 1 . .
    H H13C 0.2556 1.2356 0.2292 0.054 Uiso calc R 1 1 . .
    C C16 -0.1382(3) 1.0656(2) 0.53919(17) 0.0349(5) Uani d . 1 1 . .
    H H16A -0.2048 1.1053 0.6021 0.052 Uiso calc R 1 1 . .
    H H16B -0.0451 1.1378 0.5015 0.052 Uiso calc R 1 1 . .
    H H16C -0.0612 0.9780 0.5597 0.052 Uiso calc R 1 1 . .
    C C15 -0.4447(3) 0.9173(2) 0.52973(16) 0.0332(5) Uani d . 1 1 . .
    H H15A -0.5086 0.9592 0.5923 0.050 Uiso calc R 1 1 . .
    H H15B -0.3675 0.8299 0.5509 0.050 Uiso calc R 1 1 . .
    H H15C -0.5504 0.8919 0.4856 0.050 Uiso calc R 1 1 . .
    Cl Cl3 -0.18678(7) 0.88753(6) 0.83571(4) 0.03989(14) Uani d . 1 1 . .
    Cl Cl4 0.25097(7) 0.90785(5) 0.82503(4) 0.03505(13) Uani d . 1 1 . .
    O O2 0.5852(2) 0.54459(17) 0.75362(12) 0.0367(4) Uani d . 1 1 . .
    C C22 0.2470(3) 0.6078(2) 0.71903(14) 0.0216(4) Uani d . 1 1 . .
    H H22 0.3155 0.7015 0.6938 0.026 Uiso calc R 1 1 . .
    C C23 0.0593(3) 0.6475(2) 0.79047(13) 0.0203(4) Uani d . 1 1 . .
    H H23 -0.0722 0.6174 0.7658 0.024 Uiso calc R 1 1 . .
    C C24 0.0441(3) 0.7881(2) 0.84020(15) 0.0255(4) Uani d . 1 1 . .
    C C25 0.0528(3) 0.6489(2) 0.91026(14) 0.0235(4) Uani d . 1 1 . .
    C C26 0.2462(3) 0.6118(2) 0.96257(16) 0.0292(5) Uani d . 1 1 . .
    H H26A 0.2271 0.6376 1.0361 0.035 Uiso calc R 1 1 . .
    H H26B 0.3590 0.6713 0.9262 0.035 Uiso calc R 1 1 . .
    C C27 0.3070(3) 0.4512(2) 0.96203(15) 0.0305(5) Uani d . 1 1 . .
    H H27A 0.1995 0.3934 1.0048 0.037 Uiso calc R 1 1 . .
    H H27B 0.4343 0.4364 0.9972 0.037 Uiso calc R 1 1 . .
    C C17 0.3412(3) 0.3893(2) 0.85254(16) 0.0281(4) Uani d . 1 1 . .
    C C18 0.1452(3) 0.3153(2) 0.82720(15) 0.0273(4) Uani d . 1 1 . .
    H H18A 0.1271 0.2242 0.8732 0.033 Uiso calc R 1 1 . .
    H H18B 0.0276 0.3793 0.8450 0.033 Uiso calc R 1 1 . .
    C C19 0.1398(3) 0.2793(2) 0.71244(16) 0.0316(5) Uani d . 1 1 . .
    H H19A 0.2795 0.2545 0.6839 0.038 Uiso calc R 1 1 . .
    H H19B 0.0535 0.1931 0.7109 0.038 Uiso calc R 1 1 . .
    C C20 0.0575(3) 0.4033(2) 0.64249(15) 0.0283(4) Uani d . 1 1 . .
    H H20A -0.0769 0.4324 0.6756 0.034 Uiso calc R 1 1 . .
    H H20B 0.0337 0.3654 0.5749 0.034 Uiso calc R 1 1 . .
    C C21 0.1874(3) 0.54054(19) 0.61824(14) 0.0241(4) Uani d . 1 1 . .
    C C28 0.4060(3) 0.5151(2) 0.77276(15) 0.0250(4) Uani d . 1 1 . .
    C C30 -0.1408(3) 0.5985(2) 0.97438(16) 0.0342(5) Uani d . 1 1 . .
    H H30A -0.1600 0.6509 1.0378 0.051 Uiso calc R 1 1 . .
    H H30B -0.1307 0.4942 0.9943 0.051 Uiso calc R 1 1 . .
    H H30C -0.2572 0.6176 0.9327 0.051 Uiso calc R 1 1 . .
    C C29 0.5159(3) 0.2754(3) 0.8552(2) 0.0421(6) Uani d . 1 1 . .
    H H29A 0.5316 0.2304 0.7885 0.063 Uiso calc R 1 1 . .
    H H29B 0.4834 0.2009 0.9128 0.063 Uiso calc R 1 1 . .
    H H29C 0.6434 0.3230 0.8658 0.063 Uiso calc R 1 1 . .
    C C32 0.0631(3) 0.6546(2) 0.55706(16) 0.0352(5) Uani d . 1 1 . .
    H H32A 0.0281 0.6166 0.4921 0.053 Uiso calc R 1 1 . .
    H H32B 0.1440 0.7427 0.5400 0.053 Uiso calc R 1 1 . .
    H H32C -0.0622 0.6773 0.6000 0.053 Uiso calc R 1 1 . .
    C C31 0.3815(3) 0.5080(2) 0.54861(17) 0.0367(5) Uani d . 1 1 . .
    H H31A 0.4638 0.4351 0.5860 0.055 Uiso calc R 1 1 . .
    H H31B 0.4604 0.5971 0.5317 0.055 Uiso calc R 1 1 . .
    H H31C 0.3444 0.4711 0.4837 0.055 Uiso calc R 1 1 . .
loop_
    _atom_site_aniso_label
    _atom_site_aniso_U_11
    _atom_site_aniso_U_22
    _atom_site_aniso_U_33
    _atom_site_aniso_U_12
    _atom_site_aniso_U_13
    _atom_site_aniso_U_23
    Cl2 0.0375(3) 0.0381(3) 0.0399(3) -0.0163(2) -0.0103(2) -0.0053(2)
    Cl1 0.0392(3) 0.0217(3) 0.0338(3) 0.00646(19) -0.0096(2) -0.0054(2)
    O1 0.0234(8) 0.0372(9) 0.0440(9) 0.0007(6) -0.0064(6) -0.0013(7)
    C7 0.0211(9) 0.0178(9) 0.0215(9) -0.0003(7) -0.0036(7) -0.0023(7)
    C6 0.0187(9) 0.0205(10) 0.0217(9) 0.0014(7) -0.0008(7) -0.0024(7)
    C5 0.0226(9) 0.0233(10) 0.0239(9) -0.0027(8) -0.0072(8) -0.0043(8)
    C4 0.0231(9) 0.0236(10) 0.0207(9) 0.0010(7) -0.0045(7) -0.0037(7)
    C3 0.0266(10) 0.0281(11) 0.0198(9) 0.0024(8) 0.0023(7) -0.0048(8)
    C2 0.0272(10) 0.0291(11) 0.0247(10) 0.0011(8) 0.0041(8) 0.0006(8)
    C1 0.0276(10) 0.0224(10) 0.0261(9) 0.0000(7) 0.0010(7) -0.0008(8)
    C11 0.0278(10) 0.0203(10) 0.0275(10) 0.0032(7) 0.0013(8) 0.0024(8)
    C10 0.0367(11) 0.0198(10) 0.0340(11) 0.0047(8) 0.0058(9) -0.0028(8)
    C9 0.0310(10) 0.0242(10) 0.0245(10) 0.0019(8) 0.0064(8) -0.0068(8)
    C8 0.0293(10) 0.0219(9) 0.0211(9) -0.0032(8) 0.0009(7) -0.0044(8)
    C12 0.0234(10) 0.0230(9) 0.0233(9) 0.0013(7) -0.0018(7) -0.0083(8)
    C14 0.0314(11) 0.0407(12) 0.0257(10) 0.0055(9) -0.0076(8) -0.0023(9)
    C13 0.0351(11) 0.0317(12) 0.0381(12) -0.0075(9) 0.0057(9) 0.0014(10)
    C16 0.0458(13) 0.0327(12) 0.0284(11) -0.0061(10) -0.0076(9) -0.0091(9)
    C15 0.0411(12) 0.0299(11) 0.0279(10) -0.0047(9) 0.0017(9) -0.0015(9)
    Cl3 0.0376(3) 0.0456(3) 0.0363(3) 0.0189(2) 0.0002(2) -0.0097(2)
    Cl4 0.0410(3) 0.0226(3) 0.0418(3) -0.0059(2) -0.0005(2) -0.0072(2)
    O2 0.0224(7) 0.0427(9) 0.0443(9) -0.0031(6) 0.0003(6) -0.0027(7)
    C22 0.0211(9) 0.0196(9) 0.0240(9) -0.0014(7) 0.0003(7) -0.0042(8)
    C23 0.0198(9) 0.0224(10) 0.0195(9) 0.0000(7) -0.0032(7) -0.0051(7)
    C24 0.0247(10) 0.0258(10) 0.0260(10) 0.0028(8) 0.0010(8) -0.0071(8)
    C25 0.0257(9) 0.0249(10) 0.0208(9) -0.0028(8) -0.0023(7) -0.0067(8)
    C26 0.0347(11) 0.0326(12) 0.0221(10) -0.0056(9) -0.0088(8) -0.0051(9)
    C27 0.0364(11) 0.0334(12) 0.0223(10) -0.0049(9) -0.0103(8) 0.0036(9)
    C17 0.0316(11) 0.0239(10) 0.0289(11) -0.0029(8) -0.0048(8) 0.0000(8)
    C18 0.0320(10) 0.0207(10) 0.0288(10) -0.0062(8) -0.0037(8) 0.0025(8)
    C19 0.0410(12) 0.0197(10) 0.0356(11) -0.0063(9) -0.0101(9) -0.0022(9)
    C20 0.0364(11) 0.0237(10) 0.0265(10) -0.0046(8) -0.0072(8) -0.0068(8)
    C21 0.0296(10) 0.0222(10) 0.0203(9) 0.0024(8) -0.0001(7) -0.0036(8)
    C28 0.0245(10) 0.0264(10) 0.0251(9) -0.0020(8) -0.0016(7) -0.0086(8)
    C30 0.0348(12) 0.0443(13) 0.0230(10) -0.0085(10) 0.0036(8) -0.0053(9)
    C29 0.0418(13) 0.0338(13) 0.0515(15) 0.0034(10) -0.0157(11) 0.0037(11)
    C32 0.0481(13) 0.0315(12) 0.0263(11) 0.0062(10) -0.0071(9) -0.0011(9)
    C31 0.0466(13) 0.0309(12) 0.0312(11) 0.0065(9) 0.0081(9) -0.0078(9)
_geom_special_details
;
All s.u.'s (except the s.u. in the dihedral angle between two l.s. planes) are
estimated using the full covariance matrix. The cell s.u.'s are taken into
account individually in the estimation of s.u.'s in distances, angles and
torsion angles; correlations between s.u.'s in cell parameters are only used
when they are defined by crystal symmetry. An approximate (isotropic)
treatment of cell s.u.'s is used for estimating s.u.'s involving l.s. planes.
;
loop_
    _geom_bond_atom_site_label_1
    _geom_bond_atom_site_label_2
    _geom_bond_site_symmetry_2
    _geom_bond_distance
    _geom_bond_publ_flag
    Cl2 C5 . 1.7679(18) ?
    Cl1 C5 . 1.7553(19) ?
    O1 C12 . 1.213(2) ?
    C7 C12 . 1.525(2) ?
    C7 C6 . 1.529(2) ?
    C7 C8 . 1.566(2) ?
    C7 H7 . 1.0000 ?
    C6 C5 . 1.502(3) ?
    C6 C4 . 1.538(2) ?
    C6 H6 . 1.0000 ?
    C5 C4 . 1.507(3) ?
    C4 C14 . 1.507(3) ?
    C4 C3 . 1.516(3) ?
    C3 C2 . 1.536(3) ?
    C3 H3A . 0.9900 ?
    C3 H3B . 0.9900 ?
    C2 C1 . 1.557(3) ?
    C2 H2A . 0.9900 ?
    C2 H2B . 0.9900 ?
    C1 C12 . 1.533(3) ?
    C1 C11 . 1.538(3) ?
    C1 C13 . 1.542(3) ?
    C11 C10 . 1.536(3) ?
    C11 H11A . 0.9900 ?
    C11 H11B . 0.9900 ?
    C10 C9 . 1.528(3) ?
    C10 H10A . 0.9900 ?
    C10 H10B . 0.9900 ?
    C9 C8 . 1.534(3) ?
    C9 H9A . 0.9900 ?
    C9 H9B . 0.9900 ?
    C8 C16 . 1.530(3) ?
    C8 C15 . 1.532(3) ?
    C14 H14A . 0.9800 ?
    C14 H14B . 0.9800 ?
    C14 H14C . 0.9800 ?
    C13 H13A . 0.9800 ?
    C13 H13B . 0.9800 ?
    C13 H13C . 0.9800 ?
    C16 H16A . 0.9800 ?
    C16 H16B . 0.9800 ?
    C16 H16C . 0.9800 ?
    C15 H15A . 0.9800 ?
    C15 H15B . 0.9800 ?
    C15 H15C . 0.9800 ?
    Cl3 C24 . 1.7669(19) ?
    Cl4 C24 . 1.757(2) ?
    O2 C28 . 1.214(2) ?
    C22 C28 . 1.520(3) ?
    C22 C23 . 1.530(2) ?
    C22 C21 . 1.566(2) ?
    C22 H22 . 1.0000 ?
    C23 C24 . 1.496(3) ?
    C23 C25 . 1.536(2) ?
    C23 H23 . 1.0000 ?
    C24 C25 . 1.512(3) ?
    C25 C30 . 1.511(3) ?
    C25 C26 . 1.514(3) ?
    C26 C27 . 1.534(3) ?
    C26 H26A . 0.9900 ?
    C26 H26B . 0.9900 ?
    C27 C17 . 1.559(3) ?
    C27 H27A . 0.9900 ?
    C27 H27B . 0.9900 ?
    C17 C28 . 1.524(3) ?
    C17 C18 . 1.543(3) ?
    C17 C29 . 1.548(3) ?
    C18 C19 . 1.542(3) ?
    C18 H18A . 0.9900 ?
    C18 H18B . 0.9900 ?
    C19 C20 . 1.520(3) ?
    C19 H19A . 0.9900 ?
    C19 H19B . 0.9900 ?
    C20 C21 . 1.537(3) ?
    C20 H20A . 0.9900 ?
    C20 H20B . 0.9900 ?
    C21 C32 . 1.533(3) ?
    C21 C31 . 1.533(3) ?
    C30 H30A . 0.9800 ?
    C30 H30B . 0.9800 ?
    C30 H30C . 0.9800 ?
    C29 H29A . 0.9800 ?
    C29 H29B . 0.9800 ?
    C29 H29C . 0.9800 ?
    C32 H32A . 0.9800 ?
    C32 H32B . 0.9800 ?
    C32 H32C . 0.9800 ?
    C31 H31A . 0.9800 ?
    C31 H31B . 0.9800 ?
    C31 H31C . 0.9800 ?
loop_
    _geom_angle_atom_site_label_1
    _geom_angle_atom_site_label_2
    _geom_angle_atom_site_label_3
    _geom_angle_site_symmetry_1
    _geom_angle_site_symmetry_3
    _geom_angle
    _geom_angle_publ_flag
    C12 C7 C6 . . 113.69(15) ?
    C12 C7 C8 . . 111.45(14) ?
    C6 C7 C8 . . 113.02(14) ?
    C12 C7 H7 . . 106.0 ?
    C6 C7 H7 . . 106.0 ?
    C8 C7 H7 . . 106.0 ?
    C5 C6 C7 . . 121.40(15) ?
    C5 C6 C4 . . 59.44(12) ?
    C7 C6 C4 . . 124.80(15) ?
    C5 C6 H6 . . 113.6 ?
    C7 C6 H6 . . 113.6 ?
    C4 C6 H6 . . 113.6 ?
    C6 C5 C4 . . 61.49(12) ?
    C6 C5 Cl1 . . 119.70(13) ?
    C4 C5 Cl1 . . 120.64(13) ?
    C6 C5 Cl2 . . 118.54(14) ?
    C4 C5 Cl2 . . 119.57(13) ?
    Cl1 C5 Cl2 . . 109.78(10) ?
    C14 C4 C5 . . 117.78(16) ?
    C14 C4 C3 . . 114.32(16) ?
    C5 C4 C3 . . 118.95(16) ?
    C14 C4 C6 . . 117.05(16) ?
    C5 C4 C6 . . 59.06(12) ?
    C3 C4 C6 . . 118.82(15) ?
    C4 C3 C2 . . 114.24(16) ?
    C4 C3 H3A . . 108.7 ?
    C2 C3 H3A . . 108.7 ?
    C4 C3 H3B . . 108.7 ?
    C2 C3 H3B . . 108.7 ?
    H3A C3 H3B . . 107.6 ?
    C3 C2 C1 . . 115.69(15) ?
    C3 C2 H2A . . 108.4 ?
    C1 C2 H2A . . 108.4 ?
    C3 C2 H2B . . 108.4 ?
    C1 C2 H2B . . 108.4 ?
    H2A C2 H2B . . 107.4 ?
    C12 C1 C11 . . 113.36(16) ?
    C12 C1 C13 . . 108.50(16) ?
    C11 C1 C13 . . 109.14(16) ?
    C12 C1 C2 . . 106.37(15) ?
    C11 C1 C2 . . 110.02(16) ?
    C13 C1 C2 . . 109.37(16) ?
    C10 C11 C1 . . 116.28(17) ?
    C10 C11 H11A . . 108.2 ?
    C1 C11 H11A . . 108.2 ?
    C10 C11 H11B . . 108.2 ?
    C1 C11 H11B . . 108.2 ?
    H11A C11 H11B . . 107.4 ?
    C9 C10 C11 . . 113.05(16) ?
    C9 C10 H10A . . 109.0 ?
    C11 C10 H10A . . 109.0 ?
    C9 C10 H10B . . 109.0 ?
    C11 C10 H10B . . 109.0 ?
    H10A C10 H10B . . 107.8 ?
    C10 C9 C8 . . 117.89(16) ?
    C10 C9 H9A . . 107.8 ?
    C8 C9 H9A . . 107.8 ?
    C10 C9 H9B . . 107.8 ?
    C8 C9 H9B . . 107.8 ?
    H9A C9 H9B . . 107.2 ?
    C16 C8 C15 . . 108.00(16) ?
    C16 C8 C9 . . 110.18(16) ?
    C15 C8 C9 . . 107.78(16) ?
    C16 C8 C7 . . 109.33(15) ?
    C15 C8 C7 . . 107.83(15) ?
    C9 C8 C7 . . 113.54(14) ?
    O1 C12 C7 . . 119.24(17) ?
    O1 C12 C1 . . 119.90(17) ?
    C7 C12 C1 . . 120.83(15) ?
    C4 C14 H14A . . 109.5 ?
    C4 C14 H14B . . 109.5 ?
    H14A C14 H14B . . 109.5 ?
    C4 C14 H14C . . 109.5 ?
    H14A C14 H14C . . 109.5 ?
    H14B C14 H14C . . 109.5 ?
    C1 C13 H13A . . 109.5 ?
    C1 C13 H13B . . 109.5 ?
    H13A C13 H13B . . 109.5 ?
    C1 C13 H13C . . 109.5 ?
    H13A C13 H13C . . 109.5 ?
    H13B C13 H13C . . 109.5 ?
    C8 C16 H16A . . 109.5 ?
    C8 C16 H16B . . 109.5 ?
    H16A C16 H16B . . 109.5 ?
    C8 C16 H16C . . 109.5 ?
    H16A C16 H16C . . 109.5 ?
    H16B C16 H16C . . 109.5 ?
    C8 C15 H15A . . 109.5 ?
    C8 C15 H15B . . 109.5 ?
    H15A C15 H15B . . 109.5 ?
    C8 C15 H15C . . 109.5 ?
    H15A C15 H15C . . 109.5 ?
    H15B C15 H15C . . 109.5 ?
    C28 C22 C23 . . 115.15(15) ?
    C28 C22 C21 . . 111.30(14) ?
    C23 C22 C21 . . 112.01(14) ?
    C28 C22 H22 . . 105.9 ?
    C23 C22 H22 . . 105.9 ?
    C21 C22 H22 . . 105.9 ?
    C24 C23 C22 . . 121.73(16) ?
    C24 C23 C25 . . 59.80(12) ?
    C22 C23 C25 . . 124.79(15) ?
    C24 C23 H23 . . 113.4 ?
    C22 C23 H23 . . 113.4 ?
    C25 C23 H23 . . 113.4 ?
    C23 C24 C25 . . 61.44(12) ?
    C23 C24 Cl4 . . 120.37(13) ?
    C25 C24 Cl4 . . 120.24(14) ?
    C23 C24 Cl3 . . 117.87(13) ?
    C25 C24 Cl3 . . 120.13(14) ?
    Cl4 C24 Cl3 . . 109.71(11) ?
    C30 C25 C24 . . 117.93(17) ?
    C30 C25 C26 . . 114.40(16) ?
    C24 C25 C26 . . 118.76(16) ?
    C30 C25 C23 . . 117.56(16) ?
    C24 C25 C23 . . 58.77(12) ?
    C26 C25 C23 . . 118.41(16) ?
    C25 C26 C27 . . 113.38(16) ?
    C25 C26 H26A . . 108.9 ?
    C27 C26 H26A . . 108.9 ?
    C25 C26 H26B . . 108.9 ?
    C27 C26 H26B . . 108.9 ?
    H26A C26 H26B . . 107.7 ?
    C26 C27 C17 . . 116.55(16) ?
    C26 C27 H27A . . 108.2 ?
    C17 C27 H27A . . 108.2 ?
    C26 C27 H27B . . 108.2 ?
    C17 C27 H27B . . 108.2 ?
    H27A C27 H27B . . 107.3 ?
    C28 C17 C18 . . 112.73(15) ?
    C28 C17 C29 . . 108.98(17) ?
    C18 C17 C29 . . 108.93(17) ?
    C28 C17 C27 . . 107.26(16) ?
    C18 C17 C27 . . 110.05(16) ?
    C29 C17 C27 . . 108.80(17) ?
    C19 C18 C17 . . 115.65(17) ?
    C19 C18 H18A . . 108.4 ?
    C17 C18 H18A . . 108.4 ?
    C19 C18 H18B . . 108.4 ?
    C17 C18 H18B . . 108.4 ?
    H18A C18 H18B . . 107.4 ?
    C20 C19 C18 . . 113.13(17) ?
    C20 C19 H19A . . 109.0 ?
    C18 C19 H19A . . 109.0 ?
    C20 C19 H19B . . 109.0 ?
    C18 C19 H19B . . 109.0 ?
    H19A C19 H19B . . 107.8 ?
    C19 C20 C21 . . 118.06(16) ?
    C19 C20 H20A . . 107.8 ?
    C21 C20 H20A . . 107.8 ?
    C19 C20 H20B . . 107.8 ?
    C21 C20 H20B . . 107.8 ?
    H20A C20 H20B . . 107.1 ?
    C32 C21 C31 . . 107.83(16) ?
    C32 C21 C20 . . 108.17(16) ?
    C31 C21 C20 . . 110.29(16) ?
    C32 C21 C22 . . 107.76(15) ?
    C31 C21 C22 . . 109.32(15) ?
    C20 C21 C22 . . 113.29(15) ?
    O2 C28 C22 . . 119.31(17) ?
    O2 C28 C17 . . 120.21(17) ?
    C22 C28 C17 . . 120.45(15) ?
    C25 C30 H30A . . 109.5 ?
    C25 C30 H30B . . 109.5 ?
    H30A C30 H30B . . 109.5 ?
    C25 C30 H30C . . 109.5 ?
    H30A C30 H30C . . 109.5 ?
    H30B C30 H30C . . 109.5 ?
    C17 C29 H29A . . 109.5 ?
    C17 C29 H29B . . 109.5 ?
    H29A C29 H29B . . 109.5 ?
    C17 C29 H29C . . 109.5 ?
    H29A C29 H29C . . 109.5 ?
    H29B C29 H29C . . 109.5 ?
    C21 C32 H32A . . 109.5 ?
    C21 C32 H32B . . 109.5 ?
    H32A C32 H32B . . 109.5 ?
    C21 C32 H32C . . 109.5 ?
    H32A C32 H32C . . 109.5 ?
    H32B C32 H32C . . 109.5 ?
    C21 C31 H31A . . 109.5 ?
    C21 C31 H31B . . 109.5 ?
    H31A C31 H31B . . 109.5 ?
    C21 C31 H31C . . 109.5 ?
    H31A C31 H31C . . 109.5 ?
    H31B C31 H31C . . 109.5 ?
_iucr_refine_instructions_details
;
TITL CETCl2 in P1
CELL  0.71073   6.5835   9.2584  12.8428   85.140   84.795   89.067
ZERR     2.00   0.0002   0.0003   0.0005    0.003    0.003    0.003
LATT  -1
SFAC  C    H    O    CL
UNIT  32   48   2    4
MERG   2
SHEL 40 0.8
FMAP   2
PLAN   25
SIZE     0.03   0.03   0.50
ACTA    52.80
BOND   $H
L.S.   4
TEMP   -93.00
WGHT    0.038400    0.013500
FVAR      10.57471
MOLE    1
CL2   4   -0.551728    0.670426    0.241818    11.00000    0.03746    0.03815 =
         0.03989   -0.00534   -0.01030   -0.01625
CL1   4   -0.122757    0.653900    0.270944    11.00000    0.03916    0.02174 =
         0.03376   -0.00537   -0.00960    0.00646
O1    3    0.156777    1.009862    0.339579    11.00000    0.02340    0.03715 =
         0.04397   -0.00135   -0.00642    0.00069
C7    1   -0.194434    0.954653    0.371254    11.00000    0.02109    0.01785 =
         0.02147   -0.00232   -0.00363   -0.00026
AFIX  13
H7    2   -0.135050    0.861275    0.400274    11.00000   -1.20000
AFIX   0
C6    1   -0.345011    0.913609    0.294997    11.00000    0.01866    0.02050 =
         0.02168   -0.00238   -0.00080    0.00138
AFIX  13
H6    2   -0.488883    0.943529    0.315147    11.00000   -1.20000
AFIX   0
C5    1   -0.327724    0.771644    0.246224    11.00000    0.02259    0.02332 =
         0.02393   -0.00426   -0.00717   -0.00271
C4    1   -0.294725    0.909632    0.175932    11.00000    0.02306    0.02362 =
         0.02071   -0.00370   -0.00449    0.00104
C3    1   -0.080629    0.947020    0.128782    11.00000    0.02658    0.02807 =
         0.01978   -0.00478    0.00226    0.00245
AFIX  23
H3A   2   -0.064839    0.919398    0.055665    11.00000   -1.20000
H3B   2    0.017997    0.888407    0.168657    11.00000   -1.20000
AFIX   0
C2    1   -0.026924    1.107907    0.128430    11.00000    0.02721    0.02913 =
         0.02466    0.00063    0.00413    0.00109
AFIX  23
H2A   2   -0.116135    1.165140    0.082068    11.00000   -1.20000
H2B   2    0.115412    1.121385    0.097401    11.00000   -1.20000
AFIX   0
C1    1   -0.047630    1.170985    0.237552    11.00000    0.02758    0.02239 =
         0.02615   -0.00082    0.00103   -0.00004
C11   1   -0.256447    1.245992    0.255615    11.00000    0.02779    0.02030 =
         0.02749    0.00243    0.00126    0.00325
AFIX  23
H11A  2   -0.256891    1.335632    0.207777    11.00000   -1.20000
H11B  2   -0.361979    1.181410    0.235408    11.00000   -1.20000
AFIX   0
C10   1   -0.318499    1.286268    0.367754    11.00000    0.03666    0.01984 =
         0.03396   -0.00277    0.00582    0.00469
AFIX  23
H10A  2   -0.194991    1.313388    0.399926    11.00000   -1.20000
H10B  2   -0.410274    1.372002    0.364639    11.00000   -1.20000
AFIX   0
C9    1   -0.426069    1.163319    0.437340    11.00000    0.03096    0.02419 =
         0.02445   -0.00684    0.00637    0.00192
AFIX  23
H9A   2   -0.542249    1.132072    0.401090    11.00000   -1.20000
H9B   2   -0.483727    1.203393    0.502857    11.00000   -1.20000
AFIX   0
C8    1   -0.299974    1.027974    0.467801    11.00000    0.02925    0.02188 =
         0.02115   -0.00437    0.00085   -0.00320
C12   1   -0.014634    1.043525    0.318714    11.00000    0.02344    0.02300 =
         0.02330   -0.00831   -0.00177    0.00133
C14   1   -0.460268    0.958084    0.106705    11.00000    0.03142    0.04066 =
         0.02575   -0.00227   -0.00756    0.00547
AFIX 137
H14A  2   -0.454327    0.899000    0.046676    11.00000   -1.50000
H14B  2   -0.440502    1.060218    0.081496    11.00000   -1.50000
H14C  2   -0.593612    0.946538    0.146933    11.00000   -1.50000
AFIX   0
C13   1    0.122169    1.282652    0.241432    11.00000    0.03512    0.03169 =
         0.03806    0.00135    0.00567   -0.00752
AFIX 137
H13A  2    0.110806    1.321211    0.310491    11.00000   -1.50000
H13B  2    0.107980    1.362100    0.187033    11.00000   -1.50000
H13C  2    0.255641    1.235619    0.229238    11.00000   -1.50000
AFIX   0
C16   1   -0.138230    1.065643    0.539189    11.00000    0.04577    0.03271 =
         0.02840   -0.00911   -0.00761   -0.00614
AFIX 137
H16A  2   -0.204824    1.105349    0.602073    11.00000   -1.50000
H16B  2   -0.045077    1.137756    0.501549    11.00000   -1.50000
H16C  2   -0.061158    0.977958    0.559683    11.00000   -1.50000
AFIX   0
C15   1   -0.444652    0.917289    0.529734    11.00000    0.04106    0.02989 =
         0.02790   -0.00151    0.00170   -0.00466
AFIX 137
H15A  2   -0.508635    0.959212    0.592327    11.00000   -1.50000
H15B  2   -0.367504    0.829931    0.550896    11.00000   -1.50000
H15C  2   -0.550379    0.891908    0.485604    11.00000   -1.50000
AFIX   0
MOLE    2
CL3   4   -0.186782    0.887528    0.835714    11.00000    0.03764    0.04557 =
         0.03625   -0.00969    0.00021    0.01894
CL4   4    0.250974    0.907853    0.825031    11.00000    0.04103    0.02263 =
         0.04184   -0.00717   -0.00045   -0.00589
O2    3    0.585165    0.544586    0.753617    11.00000    0.02242    0.04273 =
         0.04435   -0.00272    0.00033   -0.00310
C22   1    0.246969    0.607758    0.719030    11.00000    0.02112    0.01963 =
         0.02399   -0.00421    0.00029   -0.00138
AFIX  13
H22   2    0.315505    0.701490    0.693845    11.00000   -1.20000
AFIX   0
C23   1    0.059298    0.647542    0.790469    11.00000    0.01985    0.02237 =
         0.01946   -0.00509   -0.00316   -0.00003
AFIX  13
H23   2   -0.072159    0.617389    0.765792    11.00000   -1.20000
AFIX   0
C24   1    0.044104    0.788131    0.840196    11.00000    0.02468    0.02581 =
         0.02603   -0.00709    0.00096    0.00275
C25   1    0.052844    0.648887    0.910263    11.00000    0.02566    0.02494 =
         0.02078   -0.00667   -0.00227   -0.00278
C26   1    0.246212    0.611805    0.962571    11.00000    0.03473    0.03255 =
         0.02215   -0.00507   -0.00875   -0.00562
AFIX  23
H26A  2    0.227091    0.637574    1.036099    11.00000   -1.20000
H26B  2    0.358991    0.671298    0.926151    11.00000   -1.20000
AFIX   0
C27   1    0.307028    0.451164    0.962031    11.00000    0.03643    0.03335 =
         0.02230    0.00357   -0.01031   -0.00485
AFIX  23
H27A  2    0.199522    0.393409    1.004757    11.00000   -1.20000
H27B  2    0.434329    0.436416    0.997241    11.00000   -1.20000
AFIX   0
C17   1    0.341161    0.389260    0.852542    11.00000    0.03163    0.02390 =
         0.02895   -0.00004   -0.00479   -0.00286
C18   1    0.145229    0.315307    0.827196    11.00000    0.03200    0.02073 =
         0.02884    0.00254   -0.00374   -0.00619
AFIX  23
H18A  2    0.127140    0.224213    0.873160    11.00000   -1.20000
H18B  2    0.027552    0.379348    0.845036    11.00000   -1.20000
AFIX   0
C19   1    0.139753    0.279335    0.712442    11.00000    0.04103    0.01969 =
         0.03560   -0.00221   -0.01005   -0.00626
AFIX  23
H19A  2    0.279523    0.254490    0.683913    11.00000   -1.20000
H19B  2    0.053498    0.193083    0.710881    11.00000   -1.20000
AFIX   0
C20   1    0.057548    0.403315    0.642494    11.00000    0.03638    0.02371 =
         0.02647   -0.00682   -0.00725   -0.00459
AFIX  23
H20A  2   -0.076932    0.432395    0.675563    11.00000   -1.20000
H20B  2    0.033724    0.365396    0.574878    11.00000   -1.20000
AFIX   0
C21   1    0.187366    0.540543    0.618245    11.00000    0.02960    0.02218 =
         0.02030   -0.00358   -0.00012    0.00237
C28   1    0.405970    0.515057    0.772765    11.00000    0.02455    0.02637 =
         0.02513   -0.00863   -0.00157   -0.00198
C30   1   -0.140785    0.598489    0.974380    11.00000    0.03476    0.04426 =
         0.02304   -0.00532    0.00358   -0.00849
AFIX 137
H30A  2   -0.159952    0.650903    1.037767    11.00000   -1.50000
H30B  2   -0.130704    0.494248    0.994290    11.00000   -1.50000
H30C  2   -0.257240    0.617641    0.932656    11.00000   -1.50000
AFIX   0
C29   1    0.515914    0.275433    0.855185    11.00000    0.04182    0.03381 =
         0.05145    0.00370   -0.01567    0.00337
AFIX 137
H29A  2    0.531562    0.230372    0.788538    11.00000   -1.50000
H29B  2    0.483394    0.200856    0.912848    11.00000   -1.50000
H29C  2    0.643402    0.323019    0.865843    11.00000   -1.50000
AFIX   0
C32   1    0.063112    0.654575    0.557065    11.00000    0.04808    0.03146 =
         0.02626   -0.00113   -0.00709    0.00618
AFIX 137
H32A  2    0.028108    0.616585    0.492090    11.00000   -1.50000
H32B  2    0.144009    0.742728    0.540017    11.00000   -1.50000
H32C  2   -0.062228    0.677326    0.599968    11.00000   -1.50000
AFIX   0
C31   1    0.381510    0.508026    0.548609    11.00000    0.04661    0.03087 =
         0.03119   -0.00781    0.00808    0.00651
AFIX 137
H31A  2    0.463839    0.435094    0.585977    11.00000   -1.50000
H31B  2    0.460437    0.597095    0.531668    11.00000   -1.50000
H31C  2    0.344372    0.471100    0.483663    11.00000   -1.50000
HKLF 4
REM  CETCl2 in P1
REM R1 =  0.0303 for   5899 Fo > 4sig(Fo)  and  0.0366 for all   6301 data
REM    351 parameters refined using      3 restraints
END
WGHT      0.0384      0.0135
REM Highest difference peak  0.190,  deepest hole -0.151,  1-sigma level  0.035
Q1    1   0.1489  0.6432  0.9374  11.00000  0.05    0.19
Q2    1  -0.4454  0.7432  0.2596  11.00000  0.05    0.19
Q3    1  -0.1984  0.7260  0.2340  11.00000  0.05    0.18
Q4    1   0.2563  0.5543  0.7730  11.00000  0.05    0.18
Q5    1  -0.2503  1.0017  0.4188  11.00000  0.05    0.18
Q6    1  -0.3219  0.9466  0.2358  11.00000  0.05    0.18
Q7    1   0.1441  0.6320  0.7578  11.00000  0.05    0.18
Q8    1   0.0428  0.7520  0.7781  11.00000  0.05    0.18
Q9    1  -0.3602  1.0824  0.4513  11.00000  0.05    0.18
Q10   1  -0.0358  1.1417  0.1872  11.00000  0.05    0.17
Q11   1  -0.3593  0.8301  0.2925  11.00000  0.05    0.17
Q12   1  -0.5810  0.7338  0.1896  11.00000  0.05    0.17
Q13   1   0.1112  0.3444  0.6794  11.00000  0.05    0.17
Q14   1  -0.0598  0.8287  0.8385  11.00000  0.05    0.17
Q15   1  -0.3012  0.8174  0.1936  11.00000  0.05    0.17
Q16   1  -0.2222  1.0397  0.4959  11.00000  0.05    0.17
Q17   1   0.2882  0.5305  0.5925  11.00000  0.05    0.17
Q18   1  -0.0284  1.1151  0.2810  11.00000  0.05    0.16
Q19   1   0.1920  0.8074  0.8257  11.00000  0.05    0.16
Q20   1   0.0484  0.6128  0.8512  11.00000  0.05    0.16
Q21   1  -0.1862  0.9277  0.1553  11.00000  0.05    0.16
Q22   1  -0.2647  1.2659  0.3124  11.00000  0.05    0.16
Q23   1   0.2745  0.5331  0.9436  11.00000  0.05    0.16
Q24   1  -0.0566  1.0268  0.1321  11.00000  0.05    0.16
Q25   1   0.1062  0.4775  0.6341  11.00000  0.05    0.16
;
data_global
_journal_date_recd_electronic     2013-10-07
_journal_date_accepted     2013-10-20
_journal_name_full     'Acta Crystallographica, Section E'
_journal_year     2013
_journal_volume     69
_journal_issue     11
_journal_page_first     o1703
_journal_page_last     o1703
_journal_paper_category     QO
_journal_paper_doi     10.1107/S1600536813028791
_journal_coeditor_code     BT6937
_publ_contact_author_name     'Dr Jamal EL Karroumi'
_publ_contact_author_address
;
Laboratoire de Chimie Biomol\'eculaires,
Substances Naturelles et R\'eactivit\'e,
URAC16,Facult\'e des Sciences Semlalia,
BP 2390 Bd My Abdellah,
40000 Marrakech
Morocco
;
_publ_contact_author_email     berraho@uca.ma
_publ_contact_author_fax     '0021224437408'
_publ_contact_author_phone     '0021224434649'
_publ_section_title
;\
(1<i>R</i>,4<i>R</i>,6<i>S</i>,7<i>S</i>)-5,5-Dichloro-1,4,8,8-\
tetramethyltricyclo[5.4.1^1,7^.0^4,6^]dodecan-12-one
;
loop_
    _publ_author_name
    _publ_author_address
    'Benharref, Ahmed'
;
Laboratoire de Chimie Biomol\'eculaires,
Substances Naturelles et R\'eactivit\'e, URAC16, Facult\'e des Sciences
Semlalia, BP 2390 Bd My Abdellah, 40000 Marrakech, Morocco
;
    'EL Karroumi, Jamal'
;
Laboratoire de Chimie Biomol\'eculaires,
Substances Naturelles et R\'eactivit\'e, URAC16, Facult\'e des Sciences
Semlalia, BP 2390 Bd My Abdellah, 40000 Marrakech, Morocco
;
    'Daran, Jean-Claude'
;
Laboratoire de Chimie de Coordination, 205 Route de Narbone,
31077 Toulouse Cedex 04, France
;
    'Berraho, Moha'
;
Laboratoire de Chimie Biomol\'eculaires,
Substances Naturelles et R\'eactivit\'e, URAC16, Facult\'e des Sciences
Semlalia, BP 2390 Bd My Abdellah, 40000 Marrakech, Morocco
;
