# Supplementary material for: (1R,4R,6S,7S)-5,5-Di­chloro-1,4,8,8-tetra­methyl­tri­cyclo­[5.4.11,7.04,6]dodecan-12-one
Source: Acta Crystallogr Sect E Struct Rep Online. 2013 Oct 26;69(Pt 11):o1703. doi: 10.1107/S1600536813028791 (PMC3884353; doi:10.1107/S1600536813028791)
Supplement: Supplementary file 2 [file e-69-o1703-Isup2.hkl]

#
# h,k,l, Fc-squared, Fo-squared, sigma(Fo-squared) and status flag
#
data_I
_shelx_title ' CETCl2 in P1'
_shelx_refln_list_code          4
_shelx_F_calc_maximum       78.66
_exptl_crystal_F_000       324.00
_reflns_d_resolution_high  0.8000
 
loop_
 _symmetry_equiv_pos_as_xyz
 'x, y, z'
 
_cell_length_a     6.5835
_cell_length_b     9.2584
_cell_length_c    12.8428
_cell_angle_alpha  85.140
_cell_angle_beta   84.795
_cell_angle_gamma  89.067
 
_shelx_F_squared_multiplier     1.000
 
loop_
 _refln_index_h
 _refln_index_k
 _refln_index_l
 _refln_F_squared_calc
 _refln_F_squared_meas
 _refln_F_squared_sigma
 _refln_observed_status
  -1  -1 -16       32.93       30.57      6.09 o
  -1  -5 -15       29.69       36.26      3.57 o
  -2  -4 -15       23.73       20.61      2.96 o
  -1  -4 -15        7.19        6.86      2.25 o
   0  -4 -15       24.56       28.17      3.85 o
   1  -4 -15       17.46       16.62      3.39 o
  -3  -3 -15       97.38      101.91      5.61 o
  -2  -3 -15       85.31       87.39      5.71 o
  -1  -3 -15       74.88       83.44      9.11 o
   0  -3 -15       35.93       36.48      4.18 o
   1  -3 -15       13.68       17.95      3.42 o
  -3  -2 -15        1.43       -1.07      2.20 o
  -2  -2 -15       25.81       26.54      3.06 o
  -1  -2 -15       54.66       63.97      4.84 o
   0  -2 -15      109.52      120.66      6.58 o
   1  -2 -15        1.42        6.14      3.03 o
   2  -2 -15      112.81      114.30      6.85 o
  -3  -1 -15       13.95        9.85      3.22 o
  -2  -1 -15       10.96        7.06      7.61 o
  -1  -1 -15        9.00        9.82      4.05 o
   0  -1 -15        3.28        4.65      2.58 o
   1  -1 -15       57.56       64.51      4.32 o
   2  -1 -15       20.54       22.80      3.73 o
  -3   0 -15       63.80       71.42      6.20 o
  -2   0 -15       67.66       72.19      5.94 o
  -1   0 -15        8.69       10.61      4.30 o
   0   0 -15      113.12      118.94      8.45 o
   1   0 -15       34.64       27.75      3.95 o
   2   0 -15       11.99       10.94      3.09 o
  -3   1 -15       27.49       32.53      4.55 o
  -2   1 -15       13.81       16.62      5.14 o
  -1   1 -15       44.67       43.00      6.69 o
   0   1 -15        9.47        8.71      4.43 o
   1   1 -15        4.88        7.40      2.93 o
  -2   2 -15       47.67       44.69      7.08 o
  -1   2 -15       83.59       89.38      9.46 o
   0   2 -15        2.88        6.35      4.33 o
   1   2 -15       48.59       46.96      5.01 o
  -1   3 -15       33.85       35.32      6.55 o
   0   3 -15       75.65       77.94      9.25 o
  -2  -6 -14       77.49       81.26      6.54 o
  -1  -6 -14       52.81       54.07      5.32 o
   0  -6 -14       53.53       60.68      5.13 o
  -3  -5 -14       12.99       18.78      3.68 o
  -2  -5 -14       31.55       37.42      4.44 o
  -1  -5 -14        6.49        6.40      2.03 o
   0  -5 -14       74.71       88.81      5.00 o
   1  -5 -14       34.76       42.70      6.40 o
  -4  -4 -14        0.01       -1.09      2.56 o
  -3  -4 -14       15.77       14.83      2.66 o
  -2  -4 -14       46.94       47.21      3.82 o
  -1  -4 -14       23.97       19.87      2.70 o
   0  -4 -14        7.45       14.97      3.05 o
   1  -4 -14       44.36       40.57      4.34 o
  -4  -3 -14      114.25      118.67      5.97 o
  -3  -3 -14       10.02       13.22      2.46 o
  -2  -3 -14        2.31        0.51      1.92 o
  -1  -3 -14       36.89       41.31      3.49 o
   0  -3 -14       18.53       18.18      3.14 o
   1  -3 -14       88.32       92.16      5.91 o
   2  -3 -14       55.04       47.00      5.70 o
   3  -3 -14       85.51       80.43      7.77 o
  -4  -2 -14      187.42      189.26      7.38 o
  -3  -2 -14       30.08       30.91      3.16 o
  -2  -2 -14       20.27       20.40      2.62 o
  -1  -2 -14       22.04       22.57      3.77 o
   0  -2 -14       18.72       18.58      3.53 o
   1  -2 -14       30.33       35.06      3.86 o
   2  -2 -14       31.21       32.63      5.10 o
   3  -2 -14       11.23       10.89      4.04 o
  -4  -1 -14       54.25       59.45      5.57 o
  -3  -1 -14        7.35        8.69      2.18 o
  -2  -1 -14        9.91       10.18      2.07 o
  -1  -1 -14       89.53       96.32      5.46 o
   0  -1 -14      155.93      151.27      5.50 o
   1  -1 -14      162.20      149.91      7.26 o
   2  -1 -14        2.77        5.34      2.58 o
   3  -1 -14        2.92        8.01      3.97 o
  -4   0 -14       65.73       68.34      5.86 o
  -3   0 -14       39.79       47.89      4.95 o
  -2   0 -14        7.39        5.99      3.68 o
  -1   0 -14       87.45       95.71      8.87 o
   0   0 -14      164.50      171.99      5.75 o
   1   0 -14       94.62       99.26      6.73 o
   2   0 -14       97.05       94.26      6.35 o
   3   0 -14        5.33        8.99      4.50 o
  -4   1 -14       63.14       62.18      5.73 o
  -3   1 -14       10.16        6.72      2.77 o
  -2   1 -14        3.73        2.09      3.25 o
  -1   1 -14       43.68       43.29      6.72 o
   0   1 -14        7.13        9.57      2.72 o
   1   1 -14       42.41       41.25      4.41 o
   2   1 -14       12.63       12.22      3.08 o
   3   1 -14       10.55        8.05      3.01 o
  -4   2 -14        8.63        9.67      3.04 o
  -3   2 -14       50.91       62.22      5.53 o
  -2   2 -14        1.78       -2.13      3.89 o
  -1   2 -14        9.66        4.91      3.52 o
   0   2 -14       39.23       40.28      6.40 o
   1   2 -14       26.26       23.35      3.61 o
   2   2 -14       24.19       27.79      4.08 o
  -3   3 -14       50.75       53.37      5.19 o
  -2   3 -14       13.34       14.06      4.93 o
  -1   3 -14       48.66       45.31      6.91 o
   0   3 -14       19.21       14.51      4.59 o
   1   3 -14       25.18       27.01      3.97 o
   2   3 -14       43.90       41.25      4.81 o
  -2   4 -14       17.48       18.52      5.46 o
  -1   4 -14      160.88      176.00     12.97 o
   0   4 -14       16.39       16.63      5.16 o
   1   4 -14       83.57       85.09      6.41 o
  -2  -7 -13       12.75       13.43      3.23 o
  -1  -7 -13       89.03       88.44      6.52 o
   0  -7 -13       21.45       23.02      3.88 o
   1  -7 -13       75.05       79.91      6.27 o
  -3  -6 -13       36.70       38.82      4.91 o
  -2  -6 -13       69.97       75.80      7.26 o
  -1  -6 -13       81.77       88.25      6.22 o
   0  -6 -13      178.82      190.03      6.95 o
   1  -6 -13       42.94       52.85      5.64 o
  -4  -5 -13       38.32       41.94      4.90 o
  -3  -5 -13       66.52       72.51      5.96 o
  -2  -5 -13       43.66       41.94      3.45 o
  -1  -5 -13       12.52       15.39      2.44 o
   0  -5 -13      172.75      177.79      8.22 o
   1  -5 -13        3.28        6.60      3.81 o
   3  -5 -13       16.76       18.12      5.17 o
  -4  -4 -13       47.16       54.02      5.29 o
  -3  -4 -13       50.24       56.78      4.04 o
  -2  -4 -13       60.99       60.99      4.04 o
  -1  -4 -13       43.64       43.87      3.47 o
   0  -4 -13      129.44      123.83      6.54 o
   1  -4 -13       10.34       14.19      4.36 o
   2  -4 -13       29.28       29.40      4.44 o
   3  -4 -13       25.83       23.90      3.55 o
  -5  -3 -13       85.58       86.43      9.71 o
  -4  -3 -13       36.39       41.67      3.66 o
  -3  -3 -13       82.45       89.37      4.81 o
  -2  -3 -13       95.26       98.53      4.85 o
  -1  -3 -13       74.35       78.96      4.33 o
   0  -3 -13      205.71      192.71      6.04 o
   1  -3 -13       30.98       26.82      4.01 o
   2  -3 -13       39.49       36.74      5.01 o
   3  -3 -13       43.61       43.75      6.51 o
  -5  -2 -13       39.50       44.83      5.03 o
  -4  -2 -13       19.24       23.43      2.96 o
  -3  -2 -13       33.29       34.18      3.23 o
  -2  -2 -13       35.43       34.74      3.40 o
  -1  -2 -13      130.04      125.59      6.13 o
   0  -2 -13      118.52      128.36      4.87 o
   1  -2 -13       35.41       34.63      3.81 o
   2  -2 -13       54.61       50.62      5.94 o
   3  -2 -13       62.07       58.06      5.02 o
   4  -2 -13       86.68       82.85      6.24 o
  -5  -1 -13        3.72        6.28      2.94 o
  -4  -1 -13       33.87       36.51      4.37 o
  -3  -1 -13       89.58       93.38      4.75 o
  -2  -1 -13        1.58        2.99      1.68 o
  -1  -1 -13       27.66       28.88      3.41 o
   0  -1 -13       57.88       57.43      3.43 o
   1  -1 -13       87.78       92.82      5.59 o
   2  -1 -13        0.62        0.58      2.85 o
   3  -1 -13       10.09        7.56      2.62 o
   4  -1 -13       23.87       24.50      3.86 o
  -5   0 -13       56.99       58.44      5.52 o
  -4   0 -13       41.66       41.53      4.55 o
  -3   0 -13      210.63      215.78      7.62 o
  -2   0 -13       34.74       38.59      3.54 o
  -1   0 -13      104.77       89.57      4.85 o
   0   0 -13       21.30       21.77      2.36 o
   1   0 -13        2.25        2.26      2.27 o
   2   0 -13       37.02       35.20      4.06 o
   3   0 -13      109.27      101.97      9.05 o
   4   0 -13       30.22       33.08      4.46 o
  -5   1 -13       21.41       24.17      3.81 o
  -4   1 -13       95.45       94.29      6.82 o
  -3   1 -13       85.03       91.02      6.20 o
  -2   1 -13      186.68      180.88     11.98 o
  -1   1 -13      275.83      282.91     14.22 o
   0   1 -13       87.44       84.19      3.89 o
   1   1 -13       45.69       48.60      4.40 o
   2   1 -13       65.94       70.56      5.39 o
   3   1 -13       39.63       46.35      6.66 o
   4   1 -13       39.29       42.05      4.84 o
  -4   2 -13       33.41       30.39      4.24 o
  -3   2 -13        0.18        1.66      2.13 o
  -2   2 -13       63.68       68.67      7.84 o
  -1   2 -13       12.14       15.54      4.55 o
   0   2 -13       56.69       57.61      4.80 o
   1   2 -13       16.08       18.13      3.31 o
   2   2 -13       45.30       42.71      4.55 o
   3   2 -13       18.79       22.01      3.80 o
  -4   3 -13       17.41       16.53      5.38 o
  -3   3 -13        3.42        2.15      2.19 o
  -2   3 -13       49.00       57.26      7.81 o
  -1   3 -13       52.89       51.00      6.98 o
   0   3 -13       23.00       24.22      5.08 o
   1   3 -13       11.86        9.84      4.16 o
   2   3 -13       11.33        9.08      2.72 o
   3   3 -13       21.91       22.64      3.75 o
  -3   4 -13       84.61       92.15      9.98 o
  -2   4 -13       29.69       40.98      6.92 o
  -1   4 -13       23.14       31.78      6.13 o
   0   4 -13       24.84       26.33      5.35 o
   1   4 -13        8.62        5.44      4.22 o
   2   4 -13       20.98       27.76      4.36 o
  -3   5 -13       91.98      104.22     11.17 o
  -2   5 -13       41.58       41.81      7.28 o
  -1   5 -13       20.92       29.02      6.34 o
   0   5 -13       58.47       68.97      8.28 o
   1   5 -13       27.04       22.08      5.02 o
  -2  -8 -12       25.51       27.85      6.83 o
  -1  -8 -12        0.08       -2.73      2.76 o
   0  -8 -12       80.60       79.95      6.25 o
   1  -8 -12       24.82       24.48      6.13 o
  -3  -7 -12       37.35       39.32      4.86 o
  -2  -7 -12       96.87       95.57      6.72 o
  -1  -7 -12        8.97        4.51      2.44 o
   0  -7 -12       32.63       31.83      4.15 o
   1  -7 -12       40.51       41.35      4.61 o
   2  -7 -12        4.40        9.90      4.10 o
  -4  -6 -12       39.33       43.58      5.06 o
  -3  -6 -12       63.75       69.58      5.92 o
  -2  -6 -12      287.98      307.37     20.80 o
  -1  -6 -12        6.82        6.84      1.88 o
   0  -6 -12      114.08      121.72      5.44 o
   1  -6 -12       51.33       55.78      5.04 o
   2  -6 -12       30.18       29.91      5.64 o
   3  -6 -12       77.17       75.98      8.58 o
  -5  -5 -12       20.04       21.49      4.02 o
  -4  -5 -12        4.89        7.08      2.67 o
  -3  -5 -12       14.74       16.20      3.38 o
  -2  -5 -12      307.72      304.74      8.19 o
  -1  -5 -12       62.45       64.73      3.92 o
   0  -5 -12        6.33        8.50      2.11 o
   1  -5 -12       18.33       20.45      4.81 o
   2  -5 -12      100.54       99.41      8.80 o
   3  -5 -12      154.33      156.65      7.47 o
  -5  -4 -12        7.38        4.75      4.03 o
  -4  -4 -12       99.87      101.65      5.16 o
  -3  -4 -12       10.50       12.17      2.29 o
  -2  -4 -12      118.58      116.51      5.07 o
  -1  -4 -12       16.01       21.55      2.57 o
   0  -4 -12       10.75       18.34      3.89 o
   1  -4 -12       71.02       74.12      5.68 o
   2  -4 -12       95.97       86.82      5.26 o
   3  -4 -12       58.50       59.00      4.83 o
   4  -4 -12        1.34       -2.01      2.52 o
  -5  -3 -12       59.43       65.81      5.48 o
  -4  -3 -12      140.90      143.99      6.01 o
  -3  -3 -12       76.10       76.59      4.32 o
  -2  -3 -12       99.84       99.14      4.66 o
  -1  -3 -12       22.09       22.01      3.01 o
   0  -3 -12       15.04       17.93      2.14 o
   1  -3 -12       51.60       48.22      4.86 o
   2  -3 -12       41.52       38.88      3.70 o
   3  -3 -12       50.89       55.49      4.80 o
   4  -3 -12       24.64       23.98      3.68 o
  -5  -2 -12       61.39       67.33      5.62 o
  -4  -2 -12      123.66      129.85      5.65 o
  -3  -2 -12       21.84       24.56      2.72 o
  -2  -2 -12      248.12      257.71     10.80 o
  -1  -2 -12       78.12       79.28      4.76 o
   0  -2 -12       94.78      102.97      4.22 o
   1  -2 -12      121.75      116.49      7.57 o
   2  -2 -12       82.23       69.97      6.44 o
   3  -2 -12       30.56       28.05      3.67 o
   4  -2 -12       37.88       36.51      4.13 o
  -6  -1 -12        0.73        4.15      2.89 o
  -5  -1 -12       23.68       27.11      3.91 o
  -4  -1 -12       52.48       53.62      4.89 o
  -3  -1 -12       40.95       38.54      3.17 o
  -2  -1 -12      228.29      229.53      9.49 o
  -1  -1 -12       90.70       89.76      4.85 o
   0  -1 -12       58.23       63.26      3.44 o
   1  -1 -12      160.50      154.38      6.76 o
   2  -1 -12       22.52       22.27      4.41 o
   3  -1 -12       11.17       11.85      2.79 o
   4  -1 -12       26.39       19.15      3.47 o
  -5   0 -12       62.17       67.59      5.65 o
  -4   0 -12       52.43       56.16      4.97 o
  -3   0 -12        0.21        0.34      1.56 o
  -2   0 -12        9.91        7.41      2.05 o
  -1   0 -12       69.75       65.40      4.00 o
   0   0 -12       16.10       17.79      2.11 o
   1   0 -12       87.97       76.76      5.07 o
   2   0 -12        4.07        1.33      2.99 o
   3   0 -12      104.53       97.96      6.08 o
   4   0 -12       69.94       61.21      5.99 o
  -5   1 -12       21.71       21.44      3.45 o
  -4   1 -12       34.44       36.99      4.15 o
  -3   1 -12       35.11       37.56      4.08 o
  -2   1 -12      137.86      132.63      5.47 o
  -1   1 -12       44.19       42.94      3.17 o
   0   1 -12       46.78       47.71      2.95 o
   1   1 -12      248.07      234.23      9.93 o
   2   1 -12       56.02       53.33      4.65 o
   3   1 -12       33.73       36.06      5.76 o
   4   1 -12       94.24       80.98      5.87 o
  -5   2 -12       15.97       23.68      5.81 o
  -4   2 -12       58.13       53.85      4.73 o
  -3   2 -12      176.31      190.07      8.21 o
  -2   2 -12       40.91       37.17      5.85 o
  -1   2 -12       27.42       31.43      5.46 o
   0   2 -12       94.20       87.01      5.42 o
   1   2 -12       61.71       54.76      4.63 o
   2   2 -12       82.53       81.19      5.61 o
   3   2 -12        3.60        4.53      2.96 o
   4   2 -12        1.68        1.97      2.40 o
  -5   3 -12       18.74       15.98      5.21 o
  -4   3 -12       73.44       76.87      8.85 o
  -3   3 -12       27.70       32.52      3.78 o
  -2   3 -12      135.10      128.85     10.14 o
  -1   3 -12      284.37      285.51     14.42 o
   0   3 -12        9.04        9.64      4.07 o
   1   3 -12      111.50      120.14      6.60 o
   2   3 -12       65.34       61.57      5.18 o
   3   3 -12       33.00       31.15      4.05 o
   4   3 -12       12.63        7.86      3.93 o
  -4   4 -12       86.26       96.06     10.26 o
  -3   4 -12       12.16       18.21      5.42 o
  -2   4 -12       43.33       37.48      6.38 o
  -1   4 -12       41.20       36.62      6.08 o
   0   4 -12       26.42       22.95      4.99 o
   1   4 -12       85.47       86.37      5.87 o
   2   4 -12       47.33       47.95      4.71 o
   3   4 -12       36.72       41.48      4.61 o
  -4   5 -12      100.14      121.63     11.95 o
  -3   5 -12       17.43       29.29      6.69 o
  -2   5 -12       13.85       17.45      5.26 o
  -1   5 -12       40.57       37.08      6.34 o
   0   5 -12       21.55       22.23      5.00 o
   1   5 -12      127.14      122.40      7.19 o
   2   5 -12       33.46       31.09      4.19 o
   3   5 -12       30.29       35.68      8.32 o
  -3   6 -12        3.24        5.01      3.32 o
  -2   6 -12        0.26        3.84      4.38 o
  -1   6 -12       47.15       58.67      8.13 o
   0   6 -12       17.41       12.71      4.41 o
   1   6 -12        7.63        8.52      4.04 o
   2   6 -12       19.19       16.94      3.46 o
  -1  -9 -11        5.88        0.77      2.35 o
   0  -9 -11        7.29        3.30      2.61 o
  -3  -8 -11        3.02        5.45      3.10 o
  -2  -8 -11      125.78      133.95      7.98 o
  -1  -8 -11       12.92       11.39      2.74 o
   0  -8 -11       93.75      101.50      6.73 o
   1  -8 -11       15.49       15.06      3.20 o
   2  -8 -11       12.55       14.93      2.67 o
  -4  -7 -11       33.17       35.42      3.67 o
  -3  -7 -11       26.53       27.77      3.46 o
  -2  -7 -11       67.90       70.81      5.67 o
  -1  -7 -11       51.80       50.15      7.67 o
   0  -7 -11       57.91       60.76      5.17 o
   1  -7 -11       86.77       88.93      6.77 o
   2  -7 -11       83.04       76.31     11.11 o
   3  -7 -11       46.57       48.75      6.85 o
  -5  -6 -11       91.88       93.12      7.83 o
  -4  -6 -11       38.99       38.35      3.69 o
  -3  -6 -11        0.70        3.06      1.89 o
  -2  -6 -11       82.60       80.55      8.48 o
  -1  -6 -11       36.89       38.33      3.10 o
   0  -6 -11       73.66       72.41      5.32 o
   1  -6 -11       17.61       19.34      3.27 o
   2  -6 -11      126.85      122.68      9.76 o
   3  -6 -11        5.86        3.85      3.16 o
   4  -6 -11       34.96       37.43      4.30 o
  -5  -5 -11       10.73       11.92      3.36 o
  -4  -5 -11       55.52       54.23      3.91 o
  -3  -5 -11      102.22      102.15      4.40 o
  -2  -5 -11      237.99      226.27      6.07 o
  -1  -5 -11       48.14       44.23      3.25 o
   0  -5 -11        4.42        6.70      2.42 o
   1  -5 -11       29.19       29.10      3.39 o
   2  -5 -11      121.73      127.15      5.93 o
   3  -5 -11        9.59        8.57      2.71 o
   4  -5 -11       24.10       25.00      3.62 o
  -6  -4 -11       65.97       62.06      8.79 o
  -5  -4 -11       62.66       72.83      8.93 o
  -4  -4 -11       27.00       25.61      2.74 o
  -3  -4 -11        1.75        1.18      1.24 o
  -2  -4 -11      127.56      132.15      5.14 o
  -1  -4 -11       59.29       69.06      3.86 o
   0  -4 -11      131.89      145.03      4.58 o
   1  -4 -11       80.21       82.77      5.56 o
   2  -4 -11       95.12       91.50      5.19 o
   3  -4 -11        3.82        4.95      2.33 o
   4  -4 -11       45.48       54.98      4.90 o
  -6  -3 -11        6.15        2.63      3.81 o
  -5  -3 -11       20.63       21.86      3.36 o
  -4  -3 -11       50.74       52.73      4.44 o
  -3  -3 -11        5.28        7.99      1.94 o
  -2  -3 -11       75.18       78.13      4.40 o
  -1  -3 -11      157.98      145.38      6.20 o
   0  -3 -11      261.39      245.10      8.91 o
   1  -3 -11       79.74       72.91      5.54 o
   2  -3 -11       77.97       67.30      4.57 o
   3  -3 -11       54.67       58.09      4.62 o
   4  -3 -11       70.59       75.75      5.57 o
   5  -3 -11       94.21      104.25      8.50 o
  -6  -2 -11       18.55       20.93      3.74 o
  -5  -2 -11       19.06       21.29      3.47 o
  -4  -2 -11       61.79       64.54      3.97 o
  -3  -2 -11       66.08       65.20      3.73 o
  -2  -2 -11        8.14        7.58      1.74 o
  -1  -2 -11       44.31       44.01      3.57 o
   0  -2 -11      328.50      321.12      6.82 o
   1  -2 -11      114.18      114.95      7.12 o
   2  -2 -11      137.58      133.58     10.09 o
   3  -2 -11       80.65       75.68      5.16 o
   4  -2 -11      130.30      128.95     12.42 o
   5  -2 -11      142.18      154.16      8.06 o
  -6  -1 -11       16.45       22.10      3.80 o
  -5  -1 -11        6.74       10.28      2.76 o
  -4  -1 -11      222.46      223.52      8.74 o
  -3  -1 -11       91.57       96.84      4.43 o
  -2  -1 -11      146.26      145.19      5.82 o
  -1  -1 -11       55.50       55.00      3.69 o
   0  -1 -11       32.77       33.18      2.50 o
   1  -1 -11       33.28       33.76      4.53 o
   2  -1 -11      173.15      158.71      6.69 o
   3  -1 -11       10.24        7.50      2.69 o
   4  -1 -11       49.47       46.11      4.55 o
   5  -1 -11       59.10       66.54      5.60 o
  -6   0 -11      106.88      106.18      7.07 o
  -5   0 -11       87.57       88.01      6.02 o
  -4   0 -11      214.59      221.17      8.78 o
  -3   0 -11       34.14       34.32      2.78 o
  -2   0 -11       94.91       93.55      4.67 o
  -1   0 -11      174.70      167.69      5.87 o
   0   0 -11      108.60      105.13      3.99 o
   1   0 -11       49.10       47.01      3.94 o
   2   0 -11      179.66      162.62      9.57 o
   3   0 -11       46.71       47.35      4.24 o
   4   0 -11       36.85       36.85      4.14 o
   5   0 -11        8.12       10.48      3.46 o
  -6   1 -11        2.34        6.42      4.17 o
  -5   1 -11      100.03       93.42      6.15 o
  -4   1 -11        0.39        0.31      2.70 o
  -3   1 -11       31.95       31.96      3.56 o
  -2   1 -11       98.61      100.86     10.33 o
  -1   1 -11      283.37      271.67      7.82 o
   0   1 -11      230.86      215.92      5.89 o
   1   1 -11      263.80      256.17      8.45 o
   2   1 -11      211.68      202.95     11.06 o
   3   1 -11       50.07       47.13      4.32 o
   4   1 -11       58.30       57.08      6.41 o
   5   1 -11       40.13       38.68      5.33 o
  -6   2 -11       49.31       58.48      8.68 o
  -5   2 -11        7.04        7.60      2.49 o
  -4   2 -11      101.62      109.22      6.24 o
  -3   2 -11       13.31        8.86      2.42 o
  -2   2 -11       38.18       37.28      2.74 o
  -1   2 -11       45.28       41.73      2.67 o
   0   2 -11      326.17      323.64      6.82 o
   1   2 -11      110.32      105.98      5.76 o
   2   2 -11       62.52       56.57      4.62 o
   3   2 -11       25.00       22.84      4.97 o
   4   2 -11       53.31       55.95      6.44 o
   5   2 -11       43.59       41.96      4.76 o
  -5   3 -11        5.73        6.47      4.48 o
  -4   3 -11       33.00       31.50      3.59 o
  -3   3 -11       85.79       81.02      5.31 o
  -2   3 -11       46.21       54.09      6.74 o
  -1   3 -11      114.59      107.20      8.76 o
   0   3 -11       43.16       36.14      3.78 o
   1   3 -11       72.12       68.59      5.01 o
   2   3 -11       94.30       86.41      5.65 o
   3   3 -11       35.99       45.38      5.31 o
   4   3 -11       26.54       23.71      5.20 o
  -5   4 -11       45.33       67.09      9.17 o
  -4   4 -11        2.21        1.27      3.64 o
  -3   4 -11      115.19      116.87      6.13 o
  -2   4 -11      102.54      119.95      9.84 o
  -1   4 -11       27.14       33.35      5.63 o
   0   4 -11       29.14       26.92      5.15 o
   1   4 -11       95.70       86.24      8.49 o
   2   4 -11       64.59       55.40      4.84 o
   3   4 -11       20.24       18.20      3.37 o
   4   4 -11       69.86       74.56      5.90 o
  -4   5 -11       23.57       20.20      5.65 o
  -3   5 -11       28.46       31.35      6.19 o
  -2   5 -11       39.34       43.07      6.50 o
  -1   5 -11      190.22      206.72     12.74 o
   0   5 -11      124.20      118.66      9.63 o
   1   5 -11       74.51       71.47      6.93 o
   2   5 -11       72.12       71.58      5.50 o
   3   5 -11       37.98       38.15      4.31 o
  -4   6 -11       54.91       55.72      8.47 o
  -3   6 -11        5.38        4.18      2.99 o
  -2   6 -11       24.89       25.22      5.89 o
  -1   6 -11       33.54       34.52      6.28 o
   0   6 -11       14.24        9.07      3.80 o
   1   6 -11       16.54       12.65      4.09 o
   2   6 -11        0.34        0.58      2.40 o
   3   6 -11        7.98        6.75      2.90 o
  -2   7 -11       18.76       22.57      4.15 o
  -1   7 -11       10.49       13.14      4.98 o
   0   7 -11       24.95       25.03      5.65 o
   1   7 -11       59.91       64.99      7.76 o
  -2  -9 -10        0.07        3.37      2.86 o
  -1  -9 -10       17.46       15.82      3.24 o
   0  -9 -10       37.48       42.44      4.68 o
   1  -9 -10        3.21        6.66      2.70 o
  -4  -8 -10       89.85       86.85      5.49 o
  -3  -8 -10       16.47       14.18      4.02 o
  -2  -8 -10      119.41      125.97      7.43 o
  -1  -8 -10       10.50       11.71      3.04 o
   0  -8 -10      139.27      137.57      8.74 o
   1  -8 -10       76.87       82.82      5.87 o
   2  -8 -10       66.33       73.53      4.43 o
   3  -8 -10       19.28       27.59      5.49 o
  -5  -7 -10       22.17       22.53      3.35 o
  -4  -7 -10      189.35      183.81     10.08 o
  -3  -7 -10       32.68       36.02      5.83 o
  -2  -7 -10       63.60       77.78      6.87 o
  -1  -7 -10        5.56        4.93      2.25 o
   0  -7 -10       43.57       42.17      4.32 o
   1  -7 -10       15.97       16.74      3.14 o
   2  -7 -10       26.75       23.63      4.56 o
   3  -7 -10       85.72       91.70      8.73 o
   4  -7 -10       17.46       14.88      4.61 o
  -5  -6 -10       44.42       39.45      3.83 o
  -4  -6 -10       94.92       88.33      5.06 o
  -3  -6 -10       41.82       37.56      3.26 o
  -2  -6 -10      138.70      153.50      7.47 o
  -1  -6 -10       15.33       15.61      2.16 o
   0  -6 -10      154.79      158.84      7.40 o
   1  -6 -10       24.86       29.23      3.57 o
   2  -6 -10       96.21       92.09      4.97 o
   3  -6 -10       84.63       89.86      5.56 o
   4  -6 -10       17.16       17.54      3.31 o
  -5  -5 -10        2.16        0.74      2.39 o
  -4  -5 -10       25.16       21.90      2.72 o
  -3  -5 -10       96.44       94.75      3.69 o
  -2  -5 -10       51.39       50.46      3.23 o
  -1  -5 -10        6.81        7.21      2.01 o
   0  -5 -10      200.83      209.47     11.66 o
   1  -5 -10        8.90       14.82      2.16 o
   2  -5 -10      280.34      261.15     20.77 o
   3  -5 -10      344.90      352.13     14.91 o
   4  -5 -10       17.08       20.05      3.40 o
   5  -5 -10       27.70       33.45      4.28 o
  -6  -4 -10       32.89       33.49      6.92 o
  -5  -4 -10       15.00       17.66      5.22 o
  -4  -4 -10      148.96      149.92      4.86 o
  -3  -4 -10      105.74      107.47      3.87 o
  -2  -4 -10       95.05       85.23      5.75 o
  -1  -4 -10      176.85      179.47      5.58 o
   0  -4 -10       11.65       13.09      1.99 o
   1  -4 -10       67.51       65.79      5.00 o
   2  -4 -10      149.92      133.89      9.20 o
   3  -4 -10       30.67       29.21      3.41 o
   4  -4 -10       75.31       74.73      6.51 o
   5  -4 -10       23.07       24.95      3.91 o
  -6  -3 -10       31.72       38.63      6.93 o
  -5  -3 -10       93.80       91.94      5.90 o
  -4  -3 -10      269.54      282.08      7.65 o
  -3  -3 -10      200.43      200.10      6.09 o
  -2  -3 -10      115.72      106.16      3.43 o
  -1  -3 -10       48.03       46.37      2.19 o
   0  -3 -10       57.67       50.89      3.26 o
   1  -3 -10      178.97      167.52      7.64 o
   2  -3 -10       40.86       41.24      3.57 o
   3  -3 -10       19.70       19.67      3.01 o
   4  -3 -10       53.36       51.84      4.59 o
   5  -3 -10       24.16       23.72      3.63 o
  -6  -2 -10      107.82      108.32      6.97 o
  -5  -2 -10       66.32       68.03      5.22 o
  -4  -2 -10      125.41      127.54      5.20 o
  -3  -2 -10       30.50       30.15      2.67 o
  -2  -2 -10       56.31       58.26      3.23 o
  -1  -2 -10       65.63       77.48      4.26 o
   0  -2 -10      152.53      150.21      5.86 o
   1  -2 -10      312.57      285.46     10.31 o
   2  -2 -10       23.68       25.70      3.03 o
   3  -2 -10      141.77      138.99      6.55 o
   4  -2 -10       39.21       37.94      3.98 o
   5  -2 -10       41.43       47.06      4.74 o
  -6  -1 -10       21.50       28.48      4.04 o
  -5  -1 -10       96.39       94.47      6.03 o
  -4  -1 -10       57.40       56.48      4.50 o
  -3  -1 -10      252.24      242.83      6.50 o
  -2  -1 -10      231.41      236.05      7.33 o
  -1  -1 -10      445.99      439.66      9.29 o
   0  -1 -10      343.71      350.63      6.75 o
   1  -1 -10      370.95      351.04     11.96 o
   2  -1 -10      214.69      202.47      8.07 o
   3  -1 -10       81.94       81.81      5.16 o
   4  -1 -10       71.69       68.46      5.17 o
   5  -1 -10       36.38       32.29      3.98 o
  -6   0 -10       66.92       65.31      5.64 o
  -5   0 -10       38.54       39.44      4.17 o
  -4   0 -10       70.69       69.66      4.96 o
  -3   0 -10      113.59      115.09      4.46 o
  -2   0 -10      132.25      128.52      5.09 o
  -1   0 -10      145.03      139.77      5.10 o
   0   0 -10      645.59      634.21     11.67 o
   1   0 -10      225.70      198.26      9.43 o
   2   0 -10       34.77       34.60      3.51 o
   3   0 -10       11.21       10.35      2.51 o
   4   0 -10       78.08       74.97      5.29 o
   5   0 -10       49.07       52.37      4.98 o
  -6   1 -10       15.73       19.41      3.40 o
  -5   1 -10       11.55       16.47      3.12 o
  -4   1 -10      267.47      252.21      8.85 o
  -3   1 -10      263.45      261.17      8.52 o
  -2   1 -10      184.68      181.58      5.83 o
  -1   1 -10       63.94       61.31      3.78 o
   0   1 -10      171.37      170.16      6.46 o
   1   1 -10       37.81       40.81      3.70 o
   2   1 -10       17.66       17.71      3.95 o
   3   1 -10       85.21       77.05      5.09 o
   4   1 -10        3.83        5.37      2.36 o
   5   1 -10       41.64       40.08      4.40 o
  -6   2 -10       38.10       34.60      6.71 o
  -5   2 -10       16.72       18.92      3.04 o
  -4   2 -10      367.54      343.82     14.65 o
  -3   2 -10      403.25      408.46     10.63 o
  -2   2 -10      213.41      196.77     11.00 o
  -1   2 -10       83.30       81.92      3.60 o
   0   2 -10       32.16       35.56      2.22 o
   1   2 -10      105.17      110.16      5.63 o
   2   2 -10       60.86       61.03      4.56 o
   3   2 -10       89.80       79.64      6.50 o
   4   2 -10      100.97       96.75      8.13 o
   5   2 -10        4.29        6.27      3.55 o
  -6   3 -10       42.87       41.94      7.29 o
  -5   3 -10       19.90       21.52      5.55 o
  -4   3 -10       23.15       27.97      3.30 o
  -3   3 -10       98.79       92.03      5.25 o
  -2   3 -10       45.84       45.36      6.03 o
  -1   3 -10      380.70      292.72     35.09 o
   0   3 -10       26.99       26.27      2.44 o
   1   3 -10      306.85      308.31      9.36 o
   2   3 -10      149.46      151.09     11.85 o
   3   3 -10      190.90      173.64     11.07 o
   4   3 -10       51.48       48.11      4.47 o
   5   3 -10       10.39       11.60      3.67 o
  -5   4 -10       42.76       52.82      8.01 o
  -4   4 -10       31.36       33.80      7.45 o
  -3   4 -10        5.08        3.45      1.94 o
  -2   4 -10       84.58       87.74      8.43 o
  -1   4 -10      170.47      178.06     10.86 o
   0   4 -10       31.48       28.30      4.81 o
   1   4 -10       50.32       58.61      5.30 o
   2   4 -10       92.74       90.40      8.19 o
   3   4 -10       31.54       33.34      3.91 o
   4   4 -10       98.64      105.41      9.48 o
   5   4 -10        7.79        7.10      2.79 o
  -5   5 -10       58.93       62.23      6.61 o
  -4   5 -10       57.97       63.13      4.25 o
  -3   5 -10      163.28      172.46      7.79 o
  -2   5 -10       16.44       13.47      4.45 o
  -1   5 -10       34.04       33.47      5.50 o
   0   5 -10       37.24       34.70      5.59 o
   1   5 -10       82.16       77.60      5.33 o
   2   5 -10       34.55       37.52      4.09 o
   3   5 -10       41.50       37.88      4.12 o
   4   5 -10        9.51       15.15      3.30 o
  -4   6 -10       72.22       78.13      6.23 o
  -3   6 -10       87.26       91.93      6.74 o
  -2   6 -10      100.27       97.41      9.62 o
  -1   6 -10      130.27      146.22     10.85 o
   0   6 -10       17.19       15.60      4.10 o
   1   6 -10       10.53        9.53      3.56 o
   2   6 -10       46.84       45.39      5.14 o
   3   6 -10       17.98       18.92      3.41 o
  -3   7 -10       57.26       53.66      5.50 o
  -2   7 -10       86.00       97.51      7.15 o
  -1   7 -10       48.87       50.36      7.25 o
   0   7 -10       14.89       15.03      4.45 o
   1   7 -10       25.86       21.75      4.76 o
   2   7 -10       11.59       12.07      2.90 o
   3   7 -10       17.67       17.07      4.46 o
  -2   8 -10        7.88        9.95      3.61 o
  -1   8 -10       27.99       26.42      4.52 o
   0   8 -10       12.86       12.57      3.59 o
   1   8 -10       77.12       75.94      8.23 o
  -1 -10  -9       16.56       16.25      3.37 o
   0 -10  -9       25.52       28.52      3.86 o
  -3  -9  -9        4.28        5.99      4.15 o
  -2  -9  -9      181.28      196.35     10.72 o
  -1  -9  -9        3.83        0.69      2.39 o
   0  -9  -9       44.99       42.32      4.59 o
   1  -9  -9        6.35       10.05      2.69 o
   2  -9  -9        7.35       13.39      4.62 o
  -4  -8  -9       43.22       46.25      4.10 o
  -3  -8  -9       57.28       64.29      5.66 o
  -2  -8  -9      155.44      165.02      8.22 o
  -1  -8  -9        1.55        1.79      2.23 o
   0  -8  -9       90.18       97.62      6.03 o
   1  -8  -9       33.16       40.88      4.14 o
   2  -8  -9      128.23      132.83      6.51 o
   3  -8  -9       82.48       82.73      8.13 o
  -5  -7  -9      119.50      116.09      7.45 o
  -4  -7  -9      105.23      100.33      5.55 o
  -3  -7  -9       30.00       35.04      4.23 o
  -2  -7  -9       47.62       50.83      4.56 o
  -1  -7  -9       80.60       76.24      5.21 o
   0  -7  -9      185.45      191.98      7.95 o
   1  -7  -9       43.25       38.51      3.16 o
   2  -7  -9       84.02       91.72      5.40 o
   3  -7  -9       87.06       88.54      5.51 o
   4  -7  -9       39.24       32.49      4.07 o
  -6  -6  -9       10.45        7.70      4.16 o
  -5  -6  -9        3.30        4.79      2.75 o
  -4  -6  -9       53.32       56.79      4.09 o
  -3  -6  -9        8.71        5.96      2.57 o
  -2  -6  -9      197.59      188.82      5.51 o
  -1  -6  -9       21.13       20.82      2.21 o
   0  -6  -9      512.14      503.43     12.05 o
   1  -6  -9        6.75        6.98      1.47 o
   2  -6  -9       29.91       35.44      3.29 o
   3  -6  -9       32.26       25.38      3.24 o
   4  -6  -9       30.99       28.80      3.66 o
   5  -6  -9      114.84      122.55      7.30 o
  -5  -5  -9        3.20        2.29      2.61 o
  -4  -5  -9       45.27       41.14      3.46 o
  -3  -5  -9      135.84      134.63      4.17 o
  -2  -5  -9      551.23      554.03     11.44 o
  -1  -5  -9      137.83      139.99      4.76 o
   0  -5  -9       65.77       67.43      3.32 o
   1  -5  -9       90.78       85.37      4.18 o
   2  -5  -9        4.54        7.01      2.08 o
   3  -5  -9      156.36      142.42      6.53 o
   4  -5  -9        1.72       -0.19      2.30 o
   5  -5  -9        7.80       11.73      2.99 o
  -5  -4  -9       52.03       61.13      7.74 o
  -4  -4  -9       55.00       57.55      3.09 o
  -3  -4  -9      103.89      100.13      3.64 o
  -2  -4  -9     1589.07     1534.10     22.73 o
  -1  -4  -9      215.63      221.62      5.81 o
   0  -4  -9      589.91      609.87      9.34 o
   1  -4  -9       71.97       66.14      5.91 o
   2  -4  -9      110.14      109.56      5.22 o
   3  -4  -9      198.37      207.44      8.05 o
   4  -4  -9       14.31       15.43      3.00 o
   5  -4  -9      128.93      131.49      7.23 o
  -6  -3  -9       29.54       28.45      5.79 o
  -5  -3  -9      138.12      140.64      7.23 o
  -4  -3  -9      225.54      213.80      6.46 o
  -3  -3  -9        4.79        4.02      1.62 o
  -2  -3  -9       75.47       68.01      2.73 o
  -1  -3  -9      338.40      347.93     12.07 o
   0  -3  -9     1063.79     1075.44     22.59 o
   1  -3  -9      140.36      135.45      7.01 o
   2  -3  -9      219.63      193.61      6.78 o
   3  -3  -9      338.65      334.80      9.54 o
   4  -3  -9       63.70       67.75      5.96 o
   5  -3  -9       55.28       60.83      5.16 o
   6  -3  -9        7.87       13.11      3.34 o
  -6  -2  -9       49.39       51.79      4.97 o
  -5  -2  -9        9.12       10.27      2.82 o
  -4  -2  -9      210.69      197.77      6.14 o
  -3  -2  -9      202.47      189.38      5.62 o
  -2  -2  -9       36.17       34.61      2.56 o
  -1  -2  -9       16.57       12.84      1.22 o
   0  -2  -9       28.89       25.70      3.14 o
   1  -2  -9       36.62       34.05      2.90 o
   2  -2  -9       19.72       19.13      4.21 o
   3  -2  -9       22.40       24.15      3.18 o
   4  -2  -9       80.90       85.40      5.43 o
   5  -2  -9      106.64      117.70      6.74 o
   6  -2  -9       23.79       28.70      4.11 o
  -7  -1  -9       68.13       73.80      8.75 o
  -6  -1  -9        1.16        0.72      2.34 o
  -5  -1  -9       63.89       66.24      5.08 o
  -4  -1  -9       60.38       65.34      4.62 o
  -3  -1  -9      191.85      193.32      5.54 o
  -2  -1  -9      765.35      738.47      9.85 o
  -1  -1  -9      247.39      247.87      6.63 o
   0  -1  -9      259.49      253.57      6.79 o
   1  -1  -9        6.49        6.87      2.49 o
   2  -1  -9      122.51      115.03      3.49 o
   3  -1  -9      310.90      302.11     10.94 o
   4  -1  -9       27.02       19.82      3.01 o
   5  -1  -9       33.49       41.02      4.35 o
   6  -1  -9       18.43       18.99      3.58 o
  -7   0  -9        4.53        1.91      4.16 o
  -6   0  -9       18.41       19.49      3.50 o
  -5   0  -9      112.58      108.87      6.21 o
  -4   0  -9      121.16      127.12      6.10 o
  -3   0  -9       44.78       44.76      2.86 o
  -2   0  -9      699.55      693.04     10.94 o
  -1   0  -9      140.21      135.76      4.73 o
   0   0  -9      169.04      175.44      5.90 o
   1   0  -9       59.15       60.22      5.28 o
   2   0  -9      484.55      456.60     20.39 o
   3   0  -9      233.57      222.50      7.75 o
   4   0  -9      222.83      219.14      8.22 o
   5   0  -9       22.24       30.16      3.85 o
   6   0  -9       45.47       47.28      4.72 o
  -7   1  -9        9.83        6.20      4.64 o
  -6   1  -9       45.82       41.47      6.92 o
  -5   1  -9      290.60      278.71      9.92 o
  -4   1  -9       23.55       21.93      2.94 o
  -3   1  -9       91.98       92.52      5.03 o
  -2   1  -9      168.56      172.99      5.42 o
  -1   1  -9       68.13       68.76      3.20 o
   0   1  -9       64.44       64.87      4.05 o
   1   1  -9      336.39      314.93     11.70 o
   2   1  -9       93.07       89.07      3.02 o
   3   1  -9      241.60      232.27      5.73 o
   4   1  -9       49.71       47.13      3.12 o
   5   1  -9      190.29      193.52      7.82 o
   6   1  -9        4.57        5.55      2.75 o
  -6   2  -9       20.92       23.73      6.02 o
  -5   2  -9       44.88       51.83      4.31 o
  -4   2  -9       11.08       14.51      2.71 o
  -3   2  -9      146.57      150.47      6.27 o
  -2   2  -9      346.02      360.61     13.91 o
  -1   2  -9        2.20        1.34      0.59 o
   0   2  -9      982.14      941.94     14.46 o
   1   2  -9       25.41       23.76      1.50 o
   2   2  -9      100.44       98.46      4.84 o
   3   2  -9      171.50      166.71      6.87 o
   4   2  -9       36.03       41.86      3.12 o
   5   2  -9       21.35       23.12      3.45 o
   6   2  -9       49.38       50.82      4.96 o
  -6   3  -9       29.03       24.75      6.06 o
  -5   3  -9       16.81        7.23      4.03 o
  -4   3  -9       92.46       89.96      5.08 o
  -3   3  -9      125.55      127.09      8.24 o
  -2   3  -9      584.01      593.23     18.56 o
  -1   3  -9      175.07      166.24      9.60 o
   0   3  -9        8.55        7.62      1.22 o
   1   3  -9       27.45       27.26      3.17 o
   2   3  -9       50.75       50.59      5.01 o
   3   3  -9       59.70       57.67      4.38 o
   4   3  -9       75.59       71.97      3.93 o
   5   3  -9       31.85       27.43      3.72 o
  -6   4  -9       25.26       31.73      6.99 o
  -5   4  -9       16.98       20.01      3.61 o
  -4   4  -9        7.25        5.77      1.81 o
  -3   4  -9       41.32       41.89      3.99 o
  -2   4  -9      746.11      745.38     17.38 o
  -1   4  -9       29.01       31.71      5.07 o
   0   4  -9       18.78       21.95      4.45 o
   1   4  -9       12.32        7.10      2.27 o
   2   4  -9       11.88       11.48      2.68 o
   3   4  -9       55.79       53.17      4.43 o
   4   4  -9       27.80       28.57      3.57 o
   5   4  -9       43.99       48.25      4.59 o
  -5   5  -9       13.02       15.34      3.57 o
  -4   5  -9       35.02       36.94      3.41 o
  -3   5  -9        0.75        4.11      1.86 o
  -2   5  -9       33.33       27.77      3.13 o
  -1   5  -9      253.79      246.39      7.08 o
   0   5  -9      195.89      200.27     10.84 o
   1   5  -9      200.29      175.37      7.28 o
   2   5  -9      136.24      122.37      6.31 o
   3   5  -9      142.84      146.24      6.96 o
   4   5  -9       10.04       11.80      2.96 o
   5   5  -9       49.92       63.88      7.88 o
  -5   6  -9        3.98        4.09      2.79 o
  -4   6  -9       34.83       41.26      3.78 o
  -3   6  -9        0.52        1.11      1.86 o
  -2   6  -9       65.32       63.42      5.65 o
  -1   6  -9       95.63       90.66      8.53 o
   0   6  -9       64.80       58.85      6.72 o
   1   6  -9      209.10      203.51     11.19 o
   2   6  -9       45.43       43.47      4.17 o
   3   6  -9       23.94       22.13      3.46 o
   4   6  -9       86.71       75.27      5.50 o
  -4   7  -9        4.44        7.01      2.36 o
  -3   7  -9       33.80       48.20      5.27 o
  -2   7  -9       46.60       54.14      5.37 o
  -1   7  -9        6.15        7.08      4.23 o
   0   7  -9       20.88       21.84      5.20 o
   1   7  -9       40.51       42.19      5.80 o
   2   7  -9       67.06       68.39      5.18 o
   3   7  -9       49.33       46.96      5.58 o
  -3   8  -9       39.40       43.31      5.37 o
  -2   8  -9       13.88       18.84      3.98 o
  -1   8  -9      114.08      116.77      7.71 o
   0   8  -9       23.73       25.65      4.03 o
   1   8  -9       11.08       12.07      4.09 o
   2   8  -9       52.02       52.98      6.44 o
  -2 -10  -8       43.68       39.23      4.62 o
  -1 -10  -8       30.37       28.70      3.84 o
   0 -10  -8      284.79      302.90     14.30 o
   1 -10  -8       65.52       66.72      7.76 o
  -4  -9  -8       36.62       40.10      6.88 o
  -3  -9  -8        3.67        4.88      2.87 o
  -2  -9  -8       16.69       19.00      3.53 o
  -1  -9  -8       14.83       14.36      2.95 o
   0  -9  -8       97.80       99.46      6.17 o
   1  -9  -8        0.38        1.77      2.12 o
   2  -9  -8       99.00       91.56      8.60 o
   3  -9  -8        6.40        8.75      3.73 o
  -5  -8  -8       59.93       57.60      8.05 o
  -4  -8  -8      181.02      189.86     12.84 o
  -3  -8  -8       15.58       18.22      3.64 o
  -2  -8  -8      211.43      225.04      9.17 o
  -1  -8  -8        6.54        3.81      2.09 o
   0  -8  -8       18.66       16.43      2.93 o
   1  -8  -8       40.82       38.33      3.02 o
   2  -8  -8       36.38       34.34      3.58 o
   3  -8  -8       45.07       40.75      5.70 o
   4  -8  -8       10.46        8.40      2.74 o
  -5  -7  -8       42.25       45.69      6.91 o
  -4  -7  -8       77.65       87.96      5.10 o
  -3  -7  -8       39.59       41.66      4.36 o
  -2  -7  -8      188.32      187.83      8.04 o
  -1  -7  -8       39.65       31.12      3.54 o
   0  -7  -8     1231.73     1227.84     19.48 o
   1  -7  -8      226.88      219.14      9.68 o
   2  -7  -8       22.04       20.95      2.19 o
   3  -7  -8       75.04       81.58      5.15 o
   4  -7  -8       14.53       12.11      2.84 o
  -6  -6  -8      105.83      106.10     10.29 o
  -5  -6  -8      120.58      114.38     10.00 o
  -4  -6  -8      110.09       98.31      5.12 o
  -3  -6  -8       20.24       20.81      3.24 o
  -2  -6  -8      266.92      258.43      7.11 o
  -1  -6  -8      119.21      117.47      4.24 o
   0  -6  -8       46.44       45.95      2.40 o
   1  -6  -8      190.18      178.05      4.90 o
   2  -6  -8      179.03      173.49      6.37 o
   3  -6  -8       41.56       40.49      3.79 o
   4  -6  -8       60.11       64.30      4.91 o
   5  -6  -8       63.38       62.96      5.44 o
  -6  -5  -8      122.90      126.21     10.85 o
  -5  -5  -8       47.64       46.27      4.71 o
  -4  -5  -8       52.81       50.27      3.70 o
  -3  -5  -8      127.08      122.92      3.85 o
  -2  -5  -8      108.93      109.03      3.97 o
  -1  -5  -8       93.71       93.84      3.74 o
   0  -5  -8       30.44       32.26      3.54 o
   1  -5  -8      127.54      124.06      4.64 o
   2  -5  -8      270.70      271.97      7.76 o
   3  -5  -8      170.49      173.94      7.03 o
   4  -5  -8       26.98       31.28      3.70 o
   5  -5  -8       40.98       38.89      4.35 o
  -5  -4  -8      110.76      110.98      4.99 o
  -4  -4  -8      133.51      146.65      4.55 o
  -3  -4  -8      108.72      102.31      3.49 o
  -2  -4  -8       82.93       78.92      3.41 o
  -1  -4  -8      310.25      314.17      6.49 o
   0  -4  -8      219.93      245.04      6.96 o
   1  -4  -8      120.02      124.49      4.64 o
   2  -4  -8     1349.77     1336.88     43.34 o
   3  -4  -8       26.48       21.55      2.99 o
   4  -4  -8       36.41       34.25      3.68 o
   5  -4  -8       22.98       25.43      6.00 o
   6  -4  -8       67.54       72.14      5.86 o
  -6  -3  -8       21.56       23.16      4.73 o
  -5  -3  -8      350.62      328.43     10.22 o
  -4  -3  -8      188.98      195.83      5.18 o
  -3  -3  -8      252.61      237.81      5.99 o
  -2  -3  -8      415.19      403.45      8.57 o
  -1  -3  -8      235.12      248.25      7.54 o
   0  -3  -8       10.63       13.36      4.14 o
   1  -3  -8      803.30      815.27     11.59 o
   2  -3  -8        7.49        6.73      1.99 o
   3  -3  -8        8.34        9.68      2.39 o
   4  -3  -8       37.41       42.36      3.93 o
   5  -3  -8       42.73       43.62      4.48 o
   6  -3  -8        9.97       17.75      3.55 o
  -6  -2  -8       11.60       15.52      4.35 o
  -5  -2  -8       21.91       20.82      3.24 o
  -4  -2  -8      198.46      187.14      8.66 o
  -3  -2  -8       66.78       67.56      3.35 o
  -2  -2  -8      464.69      458.27      8.85 o
  -1  -2  -8       56.40       52.83      1.83 o
   0  -2  -8      617.20      608.32     11.79 o
   1  -2  -8      126.85      122.67      7.08 o
   2  -2  -8       59.43       61.37      3.80 o
   3  -2  -8       15.22       18.64      4.23 o
   4  -2  -8       64.40       70.42      8.71 o
   5  -2  -8      114.30      118.58      6.54 o
   6  -2  -8       55.64       53.61      4.94 o
  -6  -1  -8       24.73       29.83      5.34 o
  -5  -1  -8      295.31      286.83      9.68 o
  -4  -1  -8      239.29      241.12      8.08 o
  -3  -1  -8      336.71      333.71      6.92 o
  -2  -1  -8       37.74       40.88      2.40 o
  -1  -1  -8       29.15       29.13      2.39 o
   0  -1  -8      178.19      162.72      5.09 o
   1  -1  -8      193.17      166.11     12.14 o
   2  -1  -8      367.11      357.40      6.08 o
   3  -1  -8       59.95       62.73      4.23 o
   4  -1  -8      118.44      123.70      7.87 o
   5  -1  -8      141.62      150.95      7.14 o
   6  -1  -8        0.82        5.23      2.42 o
  -7   0  -8       31.70       38.22      6.85 o
  -6   0  -8      149.12      155.44     11.58 o
  -5   0  -8       39.12       37.04      3.89 o
  -4   0  -8      416.16      401.53     10.32 o
  -3   0  -8      136.72      139.18      3.49 o
  -2   0  -8      273.77      270.67      5.04 o
  -1   0  -8      114.16      115.47      4.09 o
   0   0  -8      368.81      357.31      7.79 o
   1   0  -8      424.68      402.15     11.74 o
   2   0  -8      464.54      470.32     16.27 o
   3   0  -8       31.22       33.17      3.34 o
   4   0  -8       18.59       19.61      2.22 o
   5   0  -8        2.22        4.76      1.83 o
   6   0  -8       57.40       64.00      4.17 o
  -7   1  -8      103.72      105.37     10.38 o
  -6   1  -8       16.06       15.76      4.79 o
  -5   1  -8       31.98       26.60      3.42 o
  -4   1  -8      308.18      296.44      8.73 o
  -3   1  -8       62.47       60.78      2.20 o
  -2   1  -8       11.80       14.34      1.49 o
  -1   1  -8      227.90      236.87      5.34 o
   0   1  -8      499.91      501.48      9.55 o
   1   1  -8      230.64      196.95     24.53 o
   2   1  -8      205.06      200.87      4.55 o
   3   1  -8      105.96      101.09      5.16 o
   4   1  -8       74.70       72.43      3.73 o
   5   1  -8       13.94       14.87      2.41 o
   6   1  -8       29.59       29.96      3.15 o
  -7   2  -8        3.53       10.37      5.34 o
  -6   2  -8        9.02       11.98      4.56 o
  -5   2  -8       68.14       64.74      4.65 o
  -4   2  -8      375.55      351.27      9.43 o
  -3   2  -8      380.50      367.13      6.45 o
  -2   2  -8      116.03      109.43      3.41 o
  -1   2  -8      155.16      154.34      4.36 o
   0   2  -8      204.50      201.92      6.47 o
   1   2  -8      128.82      133.94      5.46 o
   2   2  -8      309.72      298.41      5.92 o
   3   2  -8       61.66       60.74      4.18 o
   4   2  -8      415.98      394.49      8.28 o
   5   2  -8        3.31        6.00      1.94 o
   6   2  -8       15.02       17.81      2.68 o
  -7   3  -8       69.51       83.84      7.04 o
  -6   3  -8       50.51       41.21      7.29 o
  -5   3  -8       45.55       46.48      4.81 o
  -4   3  -8       62.96       62.21      3.66 o
  -3   3  -8      255.94      252.31      8.38 o
  -2   3  -8       44.24       41.53      2.06 o
  -1   3  -8      249.80      231.90      5.83 o
   0   3  -8      126.20      134.45      5.58 o
   1   3  -8      467.54      449.59     10.36 o
   2   3  -8      477.76      471.65     10.63 o
   3   3  -8      347.26      317.52     20.65 o
   4   3  -8      128.90      125.48      4.92 o
   5   3  -8       82.38       82.03      4.42 o
   6   3  -8        2.28        2.46      1.88 o
  -6   4  -8       80.80       78.05      5.27 o
  -5   4  -8       76.25       74.60      6.03 o
  -4   4  -8      131.20      129.97      5.28 o
  -3   4  -8       58.76       63.38      4.64 o
  -2   4  -8      101.58       95.19      4.97 o
  -1   4  -8      132.20      128.35      5.44 o
   0   4  -8        8.36       11.12      3.42 o
   1   4  -8       75.68       76.86      4.70 o
   2   4  -8      924.70      873.23     25.84 o
   3   4  -8       23.20       21.45      2.37 o
   4   4  -8       11.19       10.26      2.55 o
   5   4  -8       27.56       25.39      2.78 o
   6   4  -8       85.93       87.90      4.91 o
  -6   5  -8      112.78      117.44      6.37 o
  -5   5  -8      103.32      104.11      7.14 o
  -4   5  -8      181.18      189.96      6.70 o
  -3   5  -8       51.87       53.83      3.73 o
  -2   5  -8       66.78       67.65      4.48 o
  -1   5  -8      166.43      166.59      5.99 o
   0   5  -8       41.17       38.08      2.74 o
   1   5  -8      206.96      189.03      7.21 o
   2   5  -8       12.68       14.22      2.75 o
   3   5  -8        7.04        8.62      2.38 o
   4   5  -8       23.30       21.31      2.45 o
   5   5  -8       13.06       14.56      4.52 o
  -5   6  -8       88.72       92.74      7.05 o
  -4   6  -8       31.73       35.79      3.37 o
  -3   6  -8       68.90       66.71      4.19 o
  -2   6  -8      164.03      151.04      5.79 o
  -1   6  -8      181.95      190.98      6.77 o
   0   6  -8      124.22      121.40      8.74 o
   1   6  -8       86.95       94.17      7.54 o
   2   6  -8      124.00      119.18      6.13 o
   3   6  -8       60.54       55.67      4.99 o
   4   6  -8       58.95       61.36      4.82 o
   5   6  -8       62.00       63.34      7.83 o
  -5   7  -8        7.37        9.12      5.19 o
  -4   7  -8       65.13       76.65      4.90 o
  -3   7  -8       57.36       61.21      4.30 o
  -2   7  -8       65.31       68.30      4.25 o
  -1   7  -8       86.51       91.96      6.33 o
   0   7  -8       85.88       94.58      8.16 o
   1   7  -8       50.58       50.92      6.13 o
   2   7  -8       86.67       77.98      6.33 o
   3   7  -8       17.72       13.35      2.71 o
   4   7  -8       64.17       67.93      7.96 o
  -4   8  -8       62.77       64.60      4.86 o
  -3   8  -8        7.30       11.24      3.37 o
  -2   8  -8        2.87       -0.06      2.76 o
  -1   8  -8        0.22        0.91      2.68 o
   0   8  -8        0.22       -0.56      2.83 o
   1   8  -8       51.48       49.80      4.94 o
   2   8  -8        1.86        0.01      2.85 o
   3   8  -8       39.96       37.97      6.19 o
  -2   9  -8        5.89        2.68      2.94 o
  -1   9  -8       31.23       32.97      4.91 o
   0   9  -8       69.26       87.09      6.68 o
   1   9  -8       79.81       95.07     11.15 o
  -3 -10  -7        6.05        5.90      4.21 o
  -2 -10  -7       23.44       31.82      5.68 o
  -1 -10  -7       74.42       82.36      5.87 o
   0 -10  -7       60.80       57.05      4.86 o
   1 -10  -7      151.38      151.86     10.63 o
   2 -10  -7       30.55       30.09      5.38 o
  -4  -9  -7       11.92       11.52      4.49 o
  -3  -9  -7        3.03        3.89      3.15 o
  -2  -9  -7      132.57      133.97      7.33 o
  -1  -9  -7        5.03        3.06      2.15 o
   0  -9  -7        9.96       13.31      2.82 o
   1  -9  -7       21.35       24.97      3.27 o
   2  -9  -7       38.37       44.15      6.22 o
   3  -9  -7       25.16       24.41      4.61 o
  -5  -8  -7       24.05       24.07      6.16 o
  -4  -8  -7       32.36       30.50      5.77 o
  -3  -8  -7       74.86       77.29      5.72 o
  -2  -8  -7       63.05       66.73      5.09 o
  -1  -8  -7        3.47        5.71      2.28 o
   0  -8  -7       99.87       96.87      5.63 o
   1  -8  -7        5.66        5.60      1.60 o
   2  -8  -7      178.53      184.48      5.63 o
   3  -8  -7       99.65      103.75      5.77 o
   4  -8  -7       69.89       65.05      5.18 o
  -6  -7  -7       38.74       39.84      6.99 o
  -5  -7  -7       38.77       38.33      6.52 o
  -4  -7  -7      132.07      126.54      5.94 o
  -3  -7  -7      164.04      161.59      7.76 o
  -2  -7  -7       55.76       53.72      4.52 o
  -1  -7  -7       34.56       33.07      2.26 o
   0  -7  -7      186.07      188.95      7.36 o
   1  -7  -7      125.60      119.26      3.68 o
   2  -7  -7       98.13       96.33      4.07 o
   3  -7  -7       95.16      101.41      5.58 o
   4  -7  -7      119.69      113.52      6.48 o
   5  -7  -7      224.12      217.67      9.39 o
  -6  -6  -7       33.46       32.78      6.33 o
  -5  -6  -7       28.50       32.37      5.86 o
  -4  -6  -7      365.83      351.95      9.23 o
  -3  -6  -7        7.08        8.60      2.63 o
  -2  -6  -7      638.01      625.25      9.29 o
  -1  -6  -7       12.56       11.31      1.60 o
   0  -6  -7      277.18      255.27      6.79 o
   1  -6  -7       25.43       26.19      2.09 o
   2  -6  -7       67.94       65.84      4.14 o
   3  -6  -7       28.97       35.74      3.60 o
   4  -6  -7       75.31       70.28      4.99 o
   5  -6  -7       13.33       13.40      3.00 o
  -6  -5  -7        5.51        6.07      3.82 o
  -5  -5  -7       84.97       83.12      8.33 o
  -4  -5  -7       27.10       28.63      2.98 o
  -3  -5  -7      194.11      179.10      4.92 o
  -2  -5  -7      425.34      422.28      9.86 o
  -1  -5  -7      205.16      198.79      8.86 o
   0  -5  -7      310.09      294.41      9.35 o
   1  -5  -7      114.01      107.32      4.27 o
   2  -5  -7      140.79      133.56      5.44 o
   3  -5  -7      320.45      329.16      9.31 o
   4  -5  -7        1.32        1.00      2.17 o
   5  -5  -7        0.27        1.93      2.34 o
   6  -5  -7       75.83       73.25      5.93 o
  -5  -4  -7      153.10      153.28      5.67 o
  -4  -4  -7      105.49       95.55      3.66 o
  -3  -4  -7       71.30       75.29      2.93 o
  -2  -4  -7      589.68      573.29      9.70 o
  -1  -4  -7       59.86       68.16      3.35 o
   0  -4  -7     1101.67     1145.91     17.92 o
   1  -4  -7      156.91      177.89      5.26 o
   2  -4  -7      143.54      128.27      5.15 o
   3  -4  -7      557.61      548.94     11.50 o
   4  -4  -7       46.62       52.50      4.38 o
   5  -4  -7       77.19       81.15      5.60 o
   6  -4  -7       22.62       19.23      3.59 o
  -5  -3  -7        5.68        6.47      2.25 o
  -4  -3  -7      264.15      240.85      5.61 o
  -3  -3  -7      216.60      223.36      5.57 o
  -2  -3  -7       70.52       70.17      2.78 o
  -1  -3  -7       41.27       49.36      2.92 o
   0  -3  -7      452.30      414.95      8.20 o
   1  -3  -7       35.92       33.95      2.68 o
   2  -3  -7      139.72      129.70      5.10 o
   3  -3  -7      544.38      505.59     10.90 o
   4  -3  -7      317.79      308.34      9.33 o
   5  -3  -7      186.71      200.80      8.30 o
   6  -3  -7        0.77       -2.13      2.36 o
  -6  -2  -7       24.52       29.76      5.21 o
  -5  -2  -7      100.26       98.80      5.72 o
  -4  -2  -7      526.28      494.19      8.67 o
  -3  -2  -7       54.50       50.04      2.29 o
  -2  -2  -7      164.33      165.00      4.02 o
  -1  -2  -7       24.27       29.70      2.42 o
   0  -2  -7      237.68      234.07      6.83 o
   1  -2  -7      279.61      282.96      6.55 o
   2  -2  -7      721.68      693.70     11.18 o
   3  -2  -7       83.76       83.49      4.63 o
   4  -2  -7      316.08      287.90      8.82 o
   5  -2  -7      152.44      158.61      7.27 o
   6  -2  -7        8.63       11.93      2.94 o
  -6  -1  -7       14.82       15.08      4.25 o
  -5  -1  -7      300.21      309.24      9.77 o
  -4  -1  -7      159.47      160.16      8.08 o
  -3  -1  -7      190.02      185.34      3.49 o
  -2  -1  -7      581.79      563.98      6.32 o
  -1  -1  -7      248.27      246.11      5.78 o
   0  -1  -7      155.46      132.96      5.66 o
   1  -1  -7      318.62      325.63      7.03 o
   2  -1  -7      101.26       99.22      3.27 o
   3  -1  -7      684.17      704.43     16.33 o
   4  -1  -7       61.84       60.76      4.31 o
   5  -1  -7       36.27       37.57      3.91 o
   6  -1  -7       30.74       33.85      4.06 o
   7  -1  -7       28.34       32.92      5.08 o
  -6   0  -7       27.53       28.17      5.42 o
  -5   0  -7      103.01      104.96      5.92 o
  -4   0  -7       10.60       10.10      1.38 o
  -3   0  -7       72.19       66.98      2.53 o
  -2   0  -7      762.63      765.06      7.48 o
  -1   0  -7      193.20      189.35      4.07 o
   0   0  -7     1985.27     1958.41     16.65 o
   1   0  -7       45.99       37.05      2.78 o
   2   0  -7      528.98      525.73     10.96 o
   3   0  -7      510.13      502.86     10.38 o
   4   0  -7       92.91      101.05      4.15 o
   5   0  -7      101.79      104.08      5.02 o
   6   0  -7       23.40       22.10      2.71 o
   7   0  -7       19.05       22.50      3.05 o
  -7   1  -7       30.79       33.47      6.68 o
  -6   1  -7       47.81       48.16      4.80 o
  -5   1  -7       40.06       47.19      4.02 o
  -4   1  -7      236.10      225.37      5.17 o
  -3   1  -7      132.43      131.47      2.78 o
  -2   1  -7      299.99      306.84      4.43 o
  -1   1  -7       23.36       22.27      1.50 o
   0   1  -7      313.44      306.65      7.06 o
   1   1  -7      280.62      267.85      8.03 o
   2   1  -7        6.90        5.15      1.18 o
   3   1  -7       43.81       45.68      3.48 o
   4   1  -7      105.93      100.53      4.19 o
   5   1  -7      594.10      571.58     10.50 o
   6   1  -7       21.29       24.28      2.86 o
  -7   2  -7       90.32       88.05      9.58 o
  -6   2  -7       30.34       34.01      4.36 o
  -5   2  -7       45.64       53.49      3.55 o
  -4   2  -7      427.28      416.73     14.73 o
  -3   2  -7      115.62      112.29      3.91 o
  -2   2  -7      647.21      598.38      7.24 o
  -1   2  -7       14.33       12.46      0.88 o
   0   2  -7      345.27      346.32      7.90 o
   1   2  -7       28.18       29.63      2.76 o
   2   2  -7        9.23       10.03      2.03 o
   3   2  -7      517.12      500.19      7.79 o
   4   2  -7       82.77       86.06      3.98 o
   5   2  -7        7.22        8.90      2.05 o
   6   2  -7       53.34       60.92      4.08 o
  -7   3  -7       96.60      114.42     10.79 o
  -6   3  -7       32.85       36.13      3.81 o
  -5   3  -7        4.38        4.33      1.96 o
  -4   3  -7       34.98       32.08      2.70 o
  -3   3  -7      160.26      141.88      9.32 o
  -2   3  -7      658.35      656.88      8.27 o
  -1   3  -7      230.57      238.42      6.07 o
   0   3  -7      132.06      129.02      5.13 o
   1   3  -7       86.08       87.25      4.41 o
   2   3  -7       57.05       56.34      3.61 o
   3   3  -7      418.72      388.83      9.28 o
   4   3  -7       23.40       24.89      2.40 o
   5   3  -7        4.93        5.54      1.90 o
   6   3  -7       17.10       19.45      3.21 o
  -6   4  -7       47.99       44.58      4.10 o
  -5   4  -7       29.79       33.17      3.43 o
  -4   4  -7      156.75      152.47      3.84 o
  -3   4  -7      232.91      208.80      9.62 o
  -2   4  -7      502.22      530.79     10.89 o
  -1   4  -7      139.96      145.31      5.15 o
   0   4  -7      258.94      254.73      7.12 o
   1   4  -7       96.35       93.76      4.82 o
   2   4  -7       27.72       27.78      3.18 o
   3   4  -7      176.70      173.89      6.38 o
   4   4  -7       54.05       51.38      3.99 o
   5   4  -7       20.91       25.57      2.76 o
   6   4  -7       36.11       38.04      3.42 o
  -6   5  -7       16.31       20.39      3.20 o
  -5   5  -7        1.12        0.53      1.88 o
  -4   5  -7       22.80       18.40      2.09 o
  -3   5  -7       51.56       46.33      3.36 o
  -2   5  -7       17.92       20.66      2.89 o
  -1   5  -7      176.46      174.05      5.97 o
   0   5  -7      225.90      221.91      5.77 o
   1   5  -7      140.52      131.77      4.25 o
   2   5  -7       35.93       32.51      3.31 o
   3   5  -7      107.25      105.13      5.43 o
   4   5  -7       26.91       27.44      3.13 o
   5   5  -7        8.97        8.04      2.43 o
  -6   6  -7       19.85       25.28      3.46 o
  -5   6  -7       18.81       19.53      2.98 o
  -4   6  -7       50.53       49.13      3.20 o
  -3   6  -7      164.38      184.68      6.58 o
  -2   6  -7        1.78        0.14      1.83 o
  -1   6  -7        2.32        4.90      1.99 o
   0   6  -7       76.93       81.17      7.10 o
   1   6  -7      120.98      110.10      5.52 o
   2   6  -7      157.01      131.84      6.90 o
   3   6  -7       76.82       71.15      4.64 o
   4   6  -7       14.33       12.32      2.59 o
   5   6  -7       25.67       24.63      5.48 o
  -5   7  -7       85.28       90.87      5.39 o
  -4   7  -7       68.06       73.33      4.77 o
  -3   7  -7      142.77      146.31      6.22 o
  -2   7  -7      203.28      218.68      7.10 o
  -1   7  -7       53.51       58.98      3.73 o
   0   7  -7       39.45       47.42      4.62 o
   1   7  -7       66.74       66.60      6.34 o
   2   7  -7       30.84       32.39      3.50 o
   3   7  -7      124.57      127.83     11.78 o
   4   7  -7        4.73        6.04      3.85 o
  -4   8  -7       68.14       75.60      5.14 o
  -3   8  -7       12.11       12.71      2.70 o
  -2   8  -7       55.97       58.28      4.17 o
  -1   8  -7      106.05      113.83      7.11 o
   0   8  -7        3.81        6.35      2.78 o
   1   8  -7       44.38       49.08      4.74 o
   2   8  -7       25.57       31.23      3.90 o
   3   8  -7       22.72       27.63      6.34 o
   4   8  -7       11.75       16.52      3.77 o
  -3   9  -7       12.44       17.88      3.12 o
  -2   9  -7        5.45        6.73      2.98 o
  -1   9  -7      154.51      169.45      8.89 o
   0   9  -7       36.63       42.65      7.29 o
   1   9  -7      168.05      185.42     14.65 o
   2   9  -7        2.38        5.51      5.05 o
  -1 -11  -6       13.17       17.05      5.51 o
   0 -11  -6       41.41       41.26      4.64 o
  -3 -10  -6        1.34       -0.53      2.34 o
  -2 -10  -6       33.26       36.31      4.59 o
  -1 -10  -6        5.24        0.44      2.66 o
   0 -10  -6      564.78      555.09     13.51 o
   1 -10  -6       32.93       37.09      5.66 o
   2 -10  -6       12.29       10.30      3.98 o
  -4  -9  -6       47.63       53.16      6.57 o
  -3  -9  -6       27.09       29.95      4.14 o
  -2  -9  -6      214.39      218.80      9.34 o
  -1  -9  -6        0.71       -2.05      2.05 o
   0  -9  -6       16.38       17.71      2.52 o
   1  -9  -6        7.31        9.28      2.32 o
   2  -9  -6       59.60       60.08      6.65 o
   3  -9  -6        5.37        8.49      3.39 o
   4  -9  -6       14.25       11.84      3.93 o
  -5  -8  -6      104.06       89.59      9.65 o
  -4  -8  -6      112.48      109.35      7.18 o
  -3  -8  -6       13.13       15.62      3.07 o
  -2  -8  -6      279.37      295.43      8.36 o
  -1  -8  -6       68.13       66.29      4.00 o
   0  -8  -6       32.12       29.42      3.31 o
   1  -8  -6       77.57       71.80      3.57 o
   2  -8  -6       27.53       24.44      2.78 o
   3  -8  -6      116.84      120.30      8.34 o
   4  -8  -6       19.83       17.75      3.20 o
  -6  -7  -6       74.77       83.54      9.64 o
  -5  -7  -6       96.34      101.41      9.73 o
  -4  -7  -6       11.09        8.10      3.44 o
  -3  -7  -6        6.20        7.26      2.12 o
  -2  -7  -6       93.37       96.69      4.83 o
  -1  -7  -6        9.55        9.46      1.21 o
   0  -7  -6      614.95      631.15      8.31 o
   1  -7  -6       76.09       73.61      2.87 o
   2  -7  -6       44.83       44.16      3.32 o
   3  -7  -6      251.34      260.21      6.49 o
   4  -7  -6       54.17       55.60      4.58 o
   5  -7  -6       36.25       37.87      4.33 o
  -6  -6  -6      128.46      134.82     11.49 o
  -5  -6  -6      131.55      135.17     10.73 o
  -4  -6  -6        6.15        9.95      2.63 o
  -3  -6  -6      146.70      143.79      6.80 o
  -2  -6  -6      299.15      290.21      9.41 o
  -1  -6  -6       38.27       39.73      2.26 o
   0  -6  -6      619.40      610.48      7.67 o
   1  -6  -6       35.28       32.94      2.24 o
   2  -6  -6      767.81      749.42     12.41 o
   3  -6  -6       78.24       82.36      4.86 o
   4  -6  -6       92.45       76.16      5.05 o
   5  -6  -6      118.95      122.00      7.01 o
   6  -6  -6       32.02       32.30      4.39 o
  -6  -5  -6       51.10       50.58      7.36 o
  -5  -5  -6      112.41      101.86      9.03 o
  -4  -5  -6       84.79       82.09      4.46 o
  -3  -5  -6      637.36      611.28      8.28 o
  -2  -5  -6      154.62      165.16      3.98 o
  -1  -5  -6       16.14       17.68      1.64 o
   0  -5  -6      119.09      107.25      3.23 o
   1  -5  -6       38.24       39.02      2.68 o
   2  -5  -6      209.83      202.39      6.41 o
   3  -5  -6       24.86       24.33      3.02 o
   4  -5  -6       57.42       64.36      4.70 o
   5  -5  -6      155.40      158.64      7.61 o
   6  -5  -6       33.81       33.52      4.13 o
  -5  -4  -6       36.98       34.14      5.66 o
  -4  -4  -6      252.91      263.36      5.71 o
  -3  -4  -6       41.26       39.91      2.18 o
  -2  -4  -6      860.47      841.22     16.56 o
  -1  -4  -6      355.17      371.45      6.04 o
   0  -4  -6      395.64      415.76      5.68 o
   1  -4  -6       50.77       49.82      2.92 o
   2  -4  -6      317.64      340.07      7.93 o
   3  -4  -6       75.07       75.74      4.46 o
   4  -4  -6        5.68        8.68      2.40 o
   5  -4  -6       18.74       17.41      3.10 o
   6  -4  -6       10.79       14.82      3.03 o
  -5  -3  -6      365.70      334.98     12.69 o
  -4  -3  -6        3.79        3.60      1.05 o
  -3  -3  -6       20.46       18.50      1.53 o
  -2  -3  -6     1209.79     1178.54     10.38 o
  -1  -3  -6      247.06      264.61      5.84 o
   0  -3  -6       75.72       59.80      2.99 o
   1  -3  -6      115.39      115.48      4.09 o
   2  -3  -6      182.92      180.86      5.75 o
   3  -3  -6      314.24      326.97      8.53 o
   4  -3  -6        5.69        5.72      2.24 o
   5  -3  -6      351.90      328.53     10.28 o
   6  -3  -6        3.90        5.74      2.56 o
   7  -3  -6      122.77      124.63      7.59 o
  -5  -2  -6       87.78       88.99      7.24 o
  -4  -2  -6      150.17      153.56      5.07 o
  -3  -2  -6       26.41       27.82      1.70 o
  -2  -2  -6       81.92       74.67      2.35 o
  -1  -2  -6      572.54      605.44      7.32 o
   0  -2  -6     5386.96     5507.76     28.68 o
   1  -2  -6      259.64      259.48      5.89 o
   2  -2  -6      103.58      110.33      5.12 o
   3  -2  -6       22.32       24.46      3.71 o
   4  -2  -6        3.72        4.24      2.09 o
   5  -2  -6      123.15      114.96      6.20 o
   6  -2  -6       19.22       18.71      3.27 o
   7  -2  -6       45.27       52.97      5.27 o
  -7  -1  -6       24.59       25.61      6.11 o
  -6  -1  -6       74.72       80.38      5.73 o
  -5  -1  -6       10.02       10.57      3.52 o
  -4  -1  -6      286.64      267.63     12.90 o
  -3  -1  -6       53.14       52.34      1.99 o
  -2  -1  -6      158.29      157.74      3.16 o
  -1  -1  -6       55.96       61.41      1.85 o
   0  -1  -6      575.12      559.57     10.14 o
   1  -1  -6        2.16        2.80      1.55 o
   2  -1  -6      178.28      170.97      5.36 o
   3  -1  -6      232.86      241.63     13.27 o
   4  -1  -6      233.67      242.65      7.81 o
   5  -1  -6      310.08      309.71     10.92 o
   6  -1  -6       38.74       44.91      4.46 o
   7  -1  -6      139.41      145.73      7.92 o
  -7   0  -6       66.82       78.24      8.87 o
  -6   0  -6      192.41      190.43      8.54 o
  -5   0  -6       48.71       46.44      4.39 o
  -4   0  -6      133.77      126.02      5.63 o
  -3   0  -6      239.19      231.65      4.13 o
  -2   0  -6      743.55      721.26      9.17 o
  -1   0  -6      186.42      185.24      3.28 o
   0   0  -6       62.95       77.72      3.37 o
   1   0  -6      582.09      567.62     10.57 o
   2   0  -6      331.08      339.87      4.58 o
   3   0  -6      127.45      128.80      5.20 o
   4   0  -6      166.84      180.12      5.35 o
   5   0  -6        2.19        6.36      1.93 o
   6   0  -6       29.50       31.88      3.10 o
   7   0  -6       33.99       32.28      3.37 o
  -7   1  -6       22.18       16.98      5.15 o
  -6   1  -6        1.86       -0.24      2.49 o
  -5   1  -6      237.15      230.62      8.77 o
  -4   1  -6      387.96      374.17      7.11 o
  -3   1  -6      344.17      337.26      8.90 o
  -2   1  -6      680.54      689.16      6.66 o
  -1   1  -6      418.71      425.59      4.17 o
   0   1  -6     1737.56     1762.49     27.09 o
   1   1  -6      336.92      338.47      5.65 o
   2   1  -6      339.67      357.66      4.92 o
   3   1  -6      148.11      148.54      5.49 o
   4   1  -6      119.42      118.78      4.42 o
   5   1  -6       11.26       14.30      2.26 o
   6   1  -6        6.02        5.49      1.99 o
   7   1  -6        8.85       10.69      2.44 o
  -7   2  -6        4.43        6.40      4.22 o
  -6   2  -6      152.39      150.18      6.57 o
  -5   2  -6      318.72      300.37      8.28 o
  -4   2  -6      157.12      153.12      3.35 o
  -3   2  -6       46.20       46.69      2.14 o
  -2   2  -6      118.75      121.56      2.55 o
  -1   2  -6      212.65      206.29      2.61 o
   0   2  -6      936.28      945.66     18.10 o
   1   2  -6       48.84       43.67      3.00 o
   2   2  -6      436.85      405.59      8.10 o
   3   2  -6      236.27      233.70      4.96 o
   4   2  -6      283.27      275.47      6.60 o
   5   2  -6       14.60       13.86      2.16 o
   6   2  -6        3.25        6.52      2.56 o
   7   2  -6        0.73        2.69      2.39 o
  -7   3  -6       44.31       47.34      5.32 o
  -6   3  -6      106.72      106.29      5.75 o
  -5   3  -6       19.88       18.38      2.73 o
  -4   3  -6       46.14       48.29      2.22 o
  -3   3  -6      343.17      334.84      5.91 o
  -2   3  -6      119.58      134.25      3.58 o
  -1   3  -6      125.23      132.41      4.46 o
   0   3  -6       86.88       84.32      2.58 o
   1   3  -6      245.56      252.83      6.72 o
   2   3  -6      475.54      457.14      8.81 o
   3   3  -6       23.67       21.70      1.97 o
   4   3  -6      178.00      164.46      7.15 o
   5   3  -6      188.15      194.29      6.21 o
   6   3  -6       24.12       21.94      3.49 o
  -7   4  -6       59.64       63.47      6.10 o
  -6   4  -6       28.62       30.00      3.54 o
  -5   4  -6      221.97      222.15      9.92 o
  -4   4  -6      203.30      217.77      4.44 o
  -3   4  -6       82.55       80.39      2.10 o
  -2   4  -6      268.93      269.74      7.66 o
  -1   4  -6       57.80       50.16      3.19 o
   0   4  -6        5.04        3.52      1.78 o
   1   4  -6       36.34       36.43      2.03 o
   2   4  -6      462.52      455.13      9.55 o
   3   4  -6      108.15      106.45      4.81 o
   4   4  -6        0.05        2.46      2.06 o
   5   4  -6       42.18       41.54      3.73 o
   6   4  -6       13.97       12.78      2.35 o
  -6   5  -6       12.32       10.31      2.53 o
  -5   5  -6       70.60       67.36      4.49 o
  -4   5  -6       59.37       60.99      3.23 o
  -3   5  -6       66.52       61.26      1.96 o
  -2   5  -6      527.51      516.43      9.27 o
  -1   5  -6      477.58      510.24      9.86 o
   0   5  -6       25.54       24.75      3.93 o
   1   5  -6       27.49       29.25      1.78 o
   2   5  -6      107.07      107.03      3.79 o
   3   5  -6       73.59       69.38      5.27 o
   4   5  -6      170.49      165.14      6.35 o
   5   5  -6       49.55       55.57      4.17 o
   6   5  -6       11.24       14.23      3.38 o
  -6   6  -6       47.04       56.73      4.72 o
  -5   6  -6       52.40       57.84      5.33 o
  -4   6  -6       23.58       25.12      2.42 o
  -3   6  -6       35.50       38.06      2.66 o
  -2   6  -6       84.32       85.38      3.39 o
  -1   6  -6       53.36       47.55      4.37 o
   0   6  -6      404.51      399.41     13.68 o
   1   6  -6       91.12       86.57      6.43 o
   2   6  -6       11.26       11.28      3.01 o
   3   6  -6       50.36       55.78      3.92 o
   4   6  -6       87.21       92.96      5.17 o
   5   6  -6      153.83      156.28     10.85 o
  -5   7  -6       24.90       20.12      3.12 o
  -4   7  -6       48.29       52.54      3.35 o
  -3   7  -6       40.42       41.90      2.84 o
  -2   7  -6       10.68       14.04      2.17 o
  -1   7  -6       40.47       38.18      4.24 o
   0   7  -6      165.97      179.17      7.71 o
   1   7  -6      113.10      118.51      6.15 o
   2   7  -6      114.18      113.79      7.30 o
   3   7  -6       77.50       80.17      4.86 o
   4   7  -6       28.56       33.50      5.70 o
   5   7  -6       16.76       23.15      5.37 o
  -4   8  -6       60.09       59.17      4.60 o
  -3   8  -6        2.40        3.47      2.31 o
  -2   8  -6       64.15       65.26      5.55 o
  -1   8  -6       29.17       38.48      3.33 o
   0   8  -6        0.89        1.22      2.46 o
   1   8  -6       26.66       22.77      3.54 o
   2   8  -6       81.75       80.87      5.26 o
   3   8  -6       12.86       12.92      3.32 o
   4   8  -6       70.77       75.32      6.71 o
  -3   9  -6      123.81      125.21      6.29 o
  -2   9  -6       42.05       50.25      5.40 o
  -1   9  -6       30.92       33.59      3.36 o
   0   9  -6      168.75      176.68      9.12 o
   1   9  -6       60.71       69.41      9.26 o
   2   9  -6        5.78        4.22      4.54 o
   3   9  -6        5.60        4.14      5.09 o
  -2  10  -6        9.08        8.16      3.27 o
  -1  10  -6       12.39       16.49      6.02 o
   0  10  -6       35.31       43.10      5.16 o
   1  10  -6        2.48        0.23      2.99 o
  -1 -11  -5        2.30        2.76      2.63 o
   0 -11  -5       15.84       14.79      4.28 o
   1 -11  -5       36.46       42.26      4.70 o
  -3 -10  -5        2.04        3.51      2.47 o
  -2 -10  -5       95.59       99.78      6.83 o
  -1 -10  -5       82.06       78.49      5.81 o
   0 -10  -5      186.14      187.76      8.44 o
   1 -10  -5      115.72      124.73     10.70 o
   2 -10  -5       60.97       62.42      6.85 o
   3 -10  -5        4.16       13.39      4.34 o
  -5  -9  -5      225.10      241.01     13.92 o
  -4  -9  -5       14.92       11.32      3.20 o
  -3  -9  -5       98.48      106.30      6.89 o
  -2  -9  -5      198.51      195.02      8.72 o
  -1  -9  -5       40.30       36.77      3.99 o
   0  -9  -5      161.25      161.43      6.74 o
   1  -9  -5        0.10       -0.21      1.49 o
   2  -9  -5      236.97      221.67     11.76 o
   3  -9  -5       95.17       97.87      7.36 o
   4  -9  -5        0.78        4.46      3.11 o
  -5  -8  -5       86.79       89.50      6.89 o
  -4  -8  -5      170.95      167.01      8.47 o
  -3  -8  -5      131.27      128.42      7.11 o
  -2  -8  -5       23.29       29.13      3.01 o
  -1  -8  -5       27.75       27.53      2.74 o
   0  -8  -5      420.20      408.94      8.72 o
   1  -8  -5       63.45       60.84      2.85 o
   2  -8  -5      217.02      222.52      6.67 o
   3  -8  -5       62.18       57.38      5.65 o
   4  -8  -5       58.00       51.35      6.12 o
   5  -8  -5       50.40       48.95      6.58 o
  -6  -7  -5        0.15        3.04      4.39 o
  -5  -7  -5       10.67        8.77      3.10 o
  -4  -7  -5      130.98      131.26      7.22 o
  -3  -7  -5        2.35        1.88      2.12 o
  -2  -7  -5      132.00      135.60      5.42 o
  -1  -7  -5        1.62        1.31      1.56 o
   0  -7  -5       10.85       10.62      1.44 o
   1  -7  -5       25.29       24.73      1.90 o
   2  -7  -5       56.59       62.32      3.59 o
   3  -7  -5        5.13        5.98      1.81 o
   4  -7  -5       37.18       32.54      5.21 o
   5  -7  -5      143.80      142.10      7.44 o
  -6  -6  -5       24.99       25.89      5.88 o
  -5  -6  -5       74.40       78.62      8.35 o
  -4  -6  -5       66.19       70.28      4.20 o
  -3  -6  -5      166.49      169.51      7.29 o
  -2  -6  -5     1205.85     1191.80     14.45 o
  -1  -6  -5        8.86        9.23      1.82 o
   0  -6  -5      211.47      217.82      4.60 o
   1  -6  -5      220.81      221.78     21.72 o
   2  -6  -5       95.76       97.94      4.34 o
   3  -6  -5      225.66      220.16     10.16 o
   4  -6  -5      145.96      132.69      8.78 o
   5  -6  -5       13.62       11.35      2.71 o
   6  -6  -5        7.69        3.96      2.36 o
  -6  -5  -5        7.71       11.34      4.26 o
  -5  -5  -5      110.81      112.73      9.46 o
  -4  -5  -5       53.33       46.29      4.10 o
  -3  -5  -5      325.65      321.22      9.04 o
  -2  -5  -5      771.42      754.48     11.35 o
  -1  -5  -5      305.59      311.19      6.59 o
   0  -5  -5      573.24      557.75      8.36 o
   1  -5  -5      318.58      321.50      8.62 o
   2  -5  -5      189.97      211.08      8.74 o
   3  -5  -5      994.67      992.95     20.58 o
   4  -5  -5       17.58       18.73      2.90 o
   5  -5  -5       50.09       48.90      4.57 o
   6  -5  -5       76.72       76.47      5.97 o
  -5  -4  -5       81.59       79.91      7.84 o
  -4  -4  -5       83.63       81.11      3.55 o
  -3  -4  -5       10.00       10.41      1.21 o
  -2  -4  -5      231.42      227.88      4.84 o
  -1  -4  -5       27.83       22.16      1.59 o
   0  -4  -5      489.18      484.43      5.16 o
   1  -4  -5      142.65      133.50      4.30 o
   2  -4  -5     1007.34      994.07     13.97 o
   3  -4  -5      271.57      273.23      7.85 o
   4  -4  -5      151.98      149.64      6.51 o
   5  -4  -5      246.93      242.69      9.00 o
   6  -4  -5       22.66       21.20      3.65 o
   7  -4  -5       55.96       57.83      5.55 o
  -5  -3  -5       70.97       66.88      7.09 o
  -4  -3  -5      309.26      297.19      4.97 o
  -3  -3  -5      291.65      318.51      5.45 o
  -2  -3  -5      217.00      204.37      4.06 o
  -1  -3  -5      475.29      528.48     10.02 o
   0  -3  -5      266.60      313.54     12.01 o
   1  -3  -5     1075.30     1115.95     11.60 o
   2  -3  -5      783.95      772.62     11.14 o
   3  -3  -5       30.86       30.13      2.91 o
   4  -3  -5      153.72      149.26      6.42 o
   5  -3  -5       80.93       84.12      5.44 o
   6  -3  -5       68.13       57.64      4.94 o
   7  -3  -5       54.28       51.48      5.07 o
  -7  -2  -5      192.97      210.32     13.44 o
  -6  -2  -5        6.43       10.54      4.14 o
  -5  -2  -5      126.82      110.03      7.80 o
  -4  -2  -5      380.76      364.34      9.19 o
  -3  -2  -5       87.73       86.44      2.78 o
  -2  -2  -5     1382.23     1428.26     12.70 o
  -1  -2  -5      406.41      434.47      8.39 o
   0  -2  -5     3465.83     3660.59     69.89 o
   1  -2  -5     1242.43     1311.02     12.15 o
   2  -2  -5       88.27       81.39      3.74 o
   3  -2  -5       25.65       21.83      2.52 o
   4  -2  -5      242.81      234.81      7.71 o
   5  -2  -5      142.54      127.29      6.37 o
   6  -2  -5        9.38        6.20      2.25 o
   7  -2  -5        6.99        3.10      2.43 o
  -8  -1  -5        1.46        7.20      4.78 o
  -7  -1  -5       51.27       70.46      8.43 o
  -6  -1  -5       84.67       92.46      8.61 o
  -5  -1  -5      488.29      488.50     20.37 o
  -4  -1  -5       70.28       74.98      4.46 o
  -3  -1  -5      106.23      118.08      3.43 o
  -2  -1  -5     1972.12     1979.12     10.90 o
  -1  -1  -5      628.81      692.70      8.46 o
   0  -1  -5       49.94       76.90      3.54 o
   1  -1  -5       64.16       79.33      3.28 o
   2  -1  -5      410.13      406.34      7.64 o
   3  -1  -5      334.74      325.34      7.86 o
   4  -1  -5      126.88      127.65      4.54 o
   5  -1  -5      287.33      282.32      7.33 o
   6  -1  -5       18.44       19.43      2.66 o
   7  -1  -5       17.87       21.67      3.50 o
  -8   0  -5       17.87       20.38      5.72 o
  -7   0  -5       17.39       12.34      4.72 o
  -6   0  -5        7.01        6.93      4.18 o
  -5   0  -5       28.08       32.60      3.74 o
  -4   0  -5      114.53      118.09      5.50 o
  -3   0  -5      115.01      120.86      3.58 o
  -2   0  -5       94.01       95.96      2.49 o
  -1   0  -5       62.50       59.43      1.78 o
   0   0  -5      400.44      390.40     10.68 o
   1   0  -5      164.06      160.08      2.40 o
   2   0  -5      504.02      534.20     12.46 o
   3   0  -5      303.52      308.17      7.47 o
   4   0  -5       14.13       14.86      1.93 o
   5   0  -5      271.57      280.04      7.23 o
   6   0  -5       35.74       33.75      3.15 o
   7   0  -5        1.48        4.24      2.48 o
  -7   1  -5       35.56       48.37      7.42 o
  -6   1  -5       21.86       20.78      5.05 o
  -5   1  -5       75.44       73.03      4.21 o
  -4   1  -5      622.29      601.10     13.95 o
  -3   1  -5       25.18       27.29      1.44 o
  -2   1  -5      237.25      254.64      3.59 o
  -1   1  -5       13.89       13.42      0.82 o
   0   1  -5      272.28      280.31      5.04 o
   1   1  -5      373.91      380.29      5.49 o
   2   1  -5      718.20      718.34      6.55 o
   3   1  -5       71.73       73.75      3.84 o
   4   1  -5      195.38      193.11      5.39 o
   5   1  -5      250.62      258.46      6.91 o
   6   1  -5      118.96      121.07      5.31 o
   7   1  -5       82.28       89.11      5.07 o
  -7   2  -5      118.29      117.19      7.64 o
  -6   2  -5       37.69       42.30      3.77 o
  -5   2  -5      201.62      194.17      6.68 o
  -4   2  -5      166.43      162.46      2.98 o
  -3   2  -5       44.32       48.00      1.88 o
  -2   2  -5     1192.36     1181.83      9.04 o
  -1   2  -5      444.09      462.62      8.20 o
   0   2  -5      638.72      640.81     11.45 o
   1   2  -5      651.77      698.55     11.14 o
   2   2  -5      111.07      122.68      3.94 o
   3   2  -5      127.41      128.55      4.18 o
   4   2  -5      405.74      394.29      7.63 o
   5   2  -5       14.64       19.87      2.56 o
   6   2  -5        0.35        2.05      2.28 o
   7   2  -5       65.36       68.37      4.52 o
  -7   3  -5       89.01       97.93      7.16 o
  -6   3  -5       11.63       12.70      2.73 o
  -5   3  -5       55.05       55.20      3.90 o
  -4   3  -5       54.80       48.15      2.14 o
  -3   3  -5      225.55      220.61      3.51 o
  -2   3  -5      925.82      889.30      9.81 o
  -1   3  -5      306.68      318.74      6.58 o
   0   3  -5      292.98      234.36     10.28 o
   1   3  -5      131.89      134.21      3.62 o
   2   3  -5      247.80      247.85     10.69 o
   3   3  -5      365.47      348.38      4.72 o
   4   3  -5       85.72       81.36      3.06 o
   5   3  -5       12.10       15.08      2.21 o
   6   3  -5       16.29       12.16      2.23 o
   7   3  -5       22.53       25.71      3.09 o
  -7   4  -5        4.05        4.14      3.09 o
  -6   4  -5       20.18       20.69      3.69 o
  -5   4  -5      101.08       90.43      3.77 o
  -4   4  -5      309.85      293.17      6.23 o
  -3   4  -5      307.45      263.79     12.50 o
  -2   4  -5      194.86      203.56      4.38 o
  -1   4  -5        5.01        5.30      2.64 o
   0   4  -5      616.18      591.62     13.78 o
   1   4  -5       46.37       40.51      1.77 o
   2   4  -5      293.75      288.95      5.29 o
   3   4  -5      129.05      129.76      3.52 o
   4   4  -5      183.95      194.49      6.41 o
   5   4  -5       25.10       32.79      3.61 o
   6   4  -5       44.28       42.98      3.38 o
  -7   5  -5       43.56       48.86      5.48 o
  -6   5  -5       96.49       92.94      7.03 o
  -5   5  -5       18.07       16.38      2.76 o
  -4   5  -5       43.79       42.26      2.81 o
  -3   5  -5      364.95      350.43      7.30 o
  -2   5  -5      113.31      112.07      4.20 o
  -1   5  -5      137.92      130.13      7.85 o
   0   5  -5        2.93        5.82      2.64 o
   1   5  -5      624.82      622.41      9.46 o
   2   5  -5      362.01      331.82      6.13 o
   3   5  -5      160.44      150.14      4.28 o
   4   5  -5       71.09       64.17      3.87 o
   5   5  -5       44.63       41.53      3.55 o
   6   5  -5       56.26       62.03      7.19 o
  -6   6  -5       41.75       42.43      5.00 o
  -5   6  -5       49.23       59.14      4.34 o
  -4   6  -5      125.27      125.89      4.66 o
  -3   6  -5       59.39       58.40      4.42 o
  -2   6  -5       58.07       55.12      2.49 o
  -1   6  -5       51.33       48.47      4.11 o
   0   6  -5       30.39       36.19      5.36 o
   1   6  -5      177.91      160.83      4.37 o
   2   6  -5      146.00      140.90      5.50 o
   3   6  -5       27.58       28.68      2.89 o
   4   6  -5        6.61        7.29      2.11 o
   5   6  -5       12.41       11.03      3.91 o
   6   6  -5       47.75       46.61      6.72 o
  -5   7  -5       71.72       68.71      4.74 o
  -4   7  -5       67.98       72.43      3.80 o
  -3   7  -5       97.58      100.74      4.05 o
  -2   7  -5       70.70       72.27      2.88 o
  -1   7  -5      277.29      274.30      9.28 o
   0   7  -5       45.00       50.32      4.26 o
   1   7  -5       92.47       96.25      5.33 o
   2   7  -5       51.12       53.12      3.37 o
   3   7  -5      158.81      155.19      8.54 o
   4   7  -5       20.57       19.63      3.45 o
   5   7  -5       54.11       56.53      5.16 o
  -5   8  -5       13.06       17.51      5.80 o
  -4   8  -5       45.07       45.84      4.09 o
  -3   8  -5       73.06       69.48      5.91 o
  -2   8  -5      165.81      165.76      5.83 o
  -1   8  -5      288.01      293.47      7.86 o
   0   8  -5      242.46      223.53      9.91 o
   1   8  -5      187.77      197.19      7.83 o
   2   8  -5       52.90       57.06      5.01 o
   3   8  -5       39.25       38.33      4.62 o
   4   8  -5       99.60      100.43      7.57 o
  -4   9  -5      112.37      119.59      6.41 o
  -3   9  -5        6.16        8.30      4.97 o
  -2   9  -5        3.51        4.05      2.88 o
  -1   9  -5       26.13       29.74      3.16 o
   0   9  -5       92.46       98.07      5.02 o
   1   9  -5      109.36      116.89     10.99 o
   2   9  -5       66.02       76.82      9.38 o
   3   9  -5       56.68       54.86      8.28 o
  -2  10  -5       43.05       46.53      5.24 o
  -1  10  -5       18.90       21.60      3.87 o
   0  10  -5        6.10        4.37      2.96 o
   1  10  -5       30.82       37.76      5.10 o
   2  10  -5       21.57       24.56      6.33 o
  -2 -11  -4       16.57       19.62      3.81 o
  -1 -11  -4       42.01       50.66      5.08 o
   0 -11  -4       19.09       19.98      3.60 o
   1 -11  -4       23.15       22.26      4.47 o
  -4 -10  -4       44.24       50.89      8.61 o
  -3 -10  -4       27.56       25.87      3.99 o
  -2 -10  -4       70.81       76.61      5.85 o
  -1 -10  -4       94.65       93.03      6.12 o
   0 -10  -4       76.26       80.54      5.56 o
   1 -10  -4       30.29       30.64      3.78 o
   2 -10  -4       32.05       33.01      3.93 o
   3 -10  -4        0.93        3.04      3.17 o
  -5  -9  -4       52.94       63.11      7.16 o
  -4  -9  -4       79.79       81.77      9.56 o
  -3  -9  -4        5.58        4.38      2.71 o
  -2  -9  -4      161.40      164.41     10.31 o
  -1  -9  -4      102.39       98.31      9.83 o
   0  -9  -4       86.60       79.77      5.19 o
   1  -9  -4      278.68      283.91      7.24 o
   2  -9  -4      110.15      114.25      6.17 o
   3  -9  -4       84.88       89.74      6.83 o
   4  -9  -4       24.30       22.79      4.40 o
  -5  -8  -4       67.12       75.41      6.44 o
  -4  -8  -4      145.05      145.03     11.71 o
  -3  -8  -4       17.71       18.26      3.31 o
  -2  -8  -4      310.18      311.59     10.01 o
  -1  -8  -4      152.70      144.86      5.40 o
   0  -8  -4      292.12      291.02      8.96 o
   1  -8  -4      138.93      137.05      3.84 o
   2  -8  -4       69.08       69.36      3.22 o
   3  -8  -4      121.54      119.96      7.64 o
   4  -8  -4       11.01       11.33      3.40 o
   5  -8  -4       89.18       83.89      8.01 o
  -6  -7  -4       92.27       92.58      6.98 o
  -5  -7  -4      115.24      133.40      7.78 o
  -4  -7  -4       68.91       63.02      7.51 o
  -3  -7  -4      119.05      105.70      6.08 o
  -2  -7  -4       36.62       34.87      4.26 o
  -1  -7  -4       33.19       31.19      1.50 o
   0  -7  -4      319.00      316.57      7.59 o
   1  -7  -4        7.61        8.62      1.32 o
   2  -7  -4      113.85      115.80      3.89 o
   3  -7  -4       74.98       78.02      3.74 o
   4  -7  -4       13.89        7.71      3.16 o
   5  -7  -4      131.21      136.27      9.89 o
   6  -7  -4       50.32       41.14      6.28 o
  -7  -6  -4       43.08       48.21      7.94 o
  -6  -6  -4       43.41       42.87      4.70 o
  -5  -6  -4       36.73       40.17      4.62 o
  -4  -6  -4      147.99      156.49     10.55 o
  -3  -6  -4      175.80      167.64      7.06 o
  -2  -6  -4      247.94      254.56      8.98 o
  -1  -6  -4       40.56       40.78      1.33 o
   0  -6  -4       44.91       44.93      1.83 o
   1  -6  -4       56.46       62.77      2.78 o
   2  -6  -4      730.44      718.69     10.46 o
   3  -6  -4       83.89       75.14      6.06 o
   4  -6  -4       68.44       63.90      6.34 o
   5  -6  -4      207.86      205.12     11.69 o
   6  -6  -4       49.24       46.01      4.82 o
  -6  -5  -4        4.66        4.34      3.85 o
  -5  -5  -4       47.12       44.11      4.49 o
  -4  -5  -4      450.87      453.43     11.56 o
  -3  -5  -4      303.44      310.46      7.49 o
  -2  -5  -4      263.56      269.96      6.41 o
  -1  -5  -4      118.73      106.50     11.65 o
   0  -5  -4        0.95        2.77      1.01 o
   1  -5  -4       24.61       27.36      1.93 o
   2  -5  -4      520.00      529.08     12.95 o
   3  -5  -4      184.01      194.91      9.20 o
   4  -5  -4        2.36       -0.22      2.64 o
   5  -5  -4      142.92      151.03     10.05 o
   6  -5  -4       29.40       26.11      3.75 o
  -6  -4  -4       64.55       61.68      7.77 o
  -5  -4  -4      112.29      110.58      8.93 o
  -4  -4  -4       60.55       57.88      4.39 o
  -3  -4  -4       95.54       97.40      2.72 o
  -2  -4  -4      819.04      770.26     10.79 o
  -1  -4  -4       27.84       32.67      1.50 o
   0  -4  -4      102.74      113.86      2.90 o
   1  -4  -4        6.49        6.28      2.16 o
   2  -4  -4       56.71       58.50      4.60 o
   3  -4  -4       38.08       32.88      4.13 o
   4  -4  -4       71.06       77.54      6.57 o
   5  -4  -4       24.61       20.13      3.05 o
   6  -4  -4        5.92        3.52      2.54 o
   7  -4  -4       78.22       86.33      6.54 o
  -7  -3  -4        4.27        2.43      3.72 o
  -6  -3  -4       41.81       39.15      6.02 o
  -5  -3  -4      143.83      128.51      9.46 o
  -4  -3  -4       54.53       56.05      6.04 o
  -3  -3  -4      157.54      163.54      3.77 o
  -2  -3  -4      284.30      266.68      4.28 o
  -1  -3  -4       61.80       59.87      2.04 o
   0  -3  -4      438.47      413.97      4.71 o
   1  -3  -4      146.99      146.35      4.12 o
   2  -3  -4      189.56      181.99      5.33 o
   3  -3  -4      591.18      624.72     17.67 o
   4  -3  -4       17.37       12.32      2.40 o
   5  -3  -4      397.22      377.62     10.83 o
   6  -3  -4       60.58       60.28      5.08 o
   7  -3  -4        0.72       -2.77      2.77 o
  -8  -2  -4        6.71       13.88      5.32 o
  -7  -2  -4       24.88       26.80      5.96 o
  -6  -2  -4       20.25       23.85      5.22 o
  -5  -2  -4      122.06      133.70      9.17 o
  -4  -2  -4      180.65      172.89      5.11 o
  -3  -2  -4     1116.19     1130.42     10.07 o
  -2  -2  -4      205.52      240.45      3.24 o
  -1  -2  -4      776.58      865.54     13.03 o
   0  -2  -4     4447.06     4553.66     86.42 o
   1  -2  -4      953.85     1006.99     14.24 o
   2  -2  -4     1141.59     1217.49     20.22 o
   3  -2  -4       12.81        8.60      2.41 o
   4  -2  -4      334.17      334.72      8.99 o
   5  -2  -4      283.17      283.36      9.23 o
   6  -2  -4       11.64        8.44      2.49 o
   7  -2  -4      100.79      104.33      6.79 o
  -8  -1  -4       25.14       25.70      6.06 o
  -7  -1  -4        9.55       10.04      4.38 o
  -6  -1  -4      131.54      126.35      9.69 o
  -5  -1  -4       73.34       93.10      7.75 o
  -4  -1  -4      682.76      696.15     16.97 o
  -3  -1  -4      552.09      562.97     20.94 o
  -2  -1  -4       71.25       56.61      1.59 o
  -1  -1  -4      631.85      663.75      5.91 o
   0  -1  -4      421.88      416.38      6.70 o
   1  -1  -4     1150.16     1220.72     10.74 o
   2  -1  -4     1821.31     1909.45     13.20 o
   3  -1  -4       98.03      101.49      4.45 o
   4  -1  -4      262.72      271.30      6.42 o
   5  -1  -4       73.47       75.63      3.98 o
   6  -1  -4       50.57       50.79      3.66 o
   7  -1  -4      116.80      120.26      5.88 o
  -8   0  -4        0.95        3.89      4.91 o
  -7   0  -4      148.17      150.18     11.51 o
  -6   0  -4      120.23      112.75      9.60 o
  -5   0  -4      371.80      354.93     10.27 o
  -4   0  -4      588.22      590.20     16.54 o
  -3   0  -4      266.17      279.07      9.65 o
  -2   0  -4      231.04      199.34      2.63 o
  -1   0  -4      427.01      434.03      3.60 o
   0   0  -4     2115.30     2188.92     17.59 o
   1   0  -4      690.55      708.80      8.59 o
   2   0  -4      102.75      114.01      2.45 o
   3   0  -4      101.21      106.96      4.41 o
   4   0  -4       50.33       47.44      2.92 o
   5   0  -4        2.68        1.16      1.81 o
   6   0  -4       63.00       59.73      3.92 o
   7   0  -4       46.08       49.40      3.98 o
  -8   1  -4        0.33        9.79      5.35 o
  -7   1  -4       27.95       31.79      6.28 o
  -6   1  -4      132.76      146.14      7.58 o
  -5   1  -4      572.29      565.74     10.78 o
  -4   1  -4       81.67       74.65      2.71 o
  -3   1  -4     1162.06     1199.75     12.53 o
  -2   1  -4      310.32      295.32      3.06 o
  -1   1  -4      238.26      246.82      2.40 o
   0   1  -4     5704.74     5732.86     47.14 o
   1   1  -4      227.49      252.73      4.06 o
   2   1  -4      330.65      355.58      5.36 o
   3   1  -4      359.07      384.45      7.81 o
   4   1  -4      211.66      220.25      5.64 o
   5   1  -4      157.01      153.94      5.38 o
   6   1  -4       10.25       10.51      2.03 o
   7   1  -4       19.67       17.70      2.74 o
  -7   2  -4       75.72       81.57      6.56 o
  -6   2  -4      204.17      202.62      8.93 o
  -5   2  -4       89.67       80.14      3.62 o
  -4   2  -4       32.86       30.64      1.51 o
  -3   2  -4      388.00      394.45      4.55 o
  -2   2  -4       20.06       23.48      0.93 o
  -1   2  -4      624.82      676.73      7.08 o
   0   2  -4     2535.70     2676.06     23.93 o
   1   2  -4      301.33      323.69      4.87 o
   2   2  -4     1064.31     1080.45      8.94 o
   3   2  -4      205.02      221.19      4.16 o
   4   2  -4      161.91      153.23      7.42 o
   5   2  -4      431.80      413.79      8.52 o
   6   2  -4       32.67       33.59      3.21 o
   7   2  -4       26.61       30.43      3.31 o
  -7   3  -4      165.54      178.25      9.45 o
  -6   3  -4       14.85       15.25      3.35 o
  -5   3  -4       20.26       17.89      1.74 o
  -4   3  -4      349.45      336.52      5.38 o
  -3   3  -4      121.63      116.42      2.48 o
  -2   3  -4      104.64      117.09      2.27 o
  -1   3  -4      368.99      385.11      7.59 o
   0   3  -4      154.18      136.05      9.73 o
   1   3  -4      589.61      598.75      8.51 o
   2   3  -4      987.01      944.21      7.08 o
   3   3  -4      278.38      284.50      4.26 o
   4   3  -4       12.08       13.23      1.48 o
   5   3  -4      216.38      214.92      6.20 o
   6   3  -4       18.44       19.06      2.51 o
   7   3  -4      117.88      120.98      5.65 o
  -7   4  -4       34.24       29.32      4.45 o
  -6   4  -4       17.06       16.41      3.66 o
  -5   4  -4      192.56      192.16      5.24 o
  -4   4  -4      287.65      282.29      6.04 o
  -3   4  -4      444.77      443.67      6.94 o
  -2   4  -4      504.19      494.02      5.82 o
  -1   4  -4      199.91      190.03      8.19 o
   0   4  -4       12.42        8.58      2.37 o
   1   4  -4       94.65       87.71      2.36 o
   2   4  -4      171.34      175.46      3.47 o
   3   4  -4      560.17      535.01      9.36 o
   4   4  -4      231.60      223.24      7.99 o
   5   4  -4      129.25      136.59      5.75 o
   6   4  -4       23.71       25.02      2.78 o
   7   4  -4       60.84       57.73      4.10 o
  -7   5  -4       35.43       37.02      4.98 o
  -6   5  -4       48.03       53.73      5.42 o
  -5   5  -4      149.19      152.41      5.09 o
  -4   5  -4       38.81       34.29      2.58 o
  -3   5  -4      100.95       91.81      4.75 o
  -2   5  -4      559.40      553.75      6.69 o
  -1   5  -4      764.70      777.88     12.92 o
   0   5  -4     1244.34     1256.64     20.02 o
   1   5  -4      375.42      380.53      5.71 o
   2   5  -4      325.87      318.30      6.34 o
   3   5  -4      536.34      507.82      5.66 o
   4   5  -4       34.81       36.10      2.85 o
   5   5  -4      100.11       99.75      5.23 o
   6   5  -4        9.51       10.24      3.78 o
  -6   6  -4       12.84       14.50      3.49 o
  -5   6  -4       15.60       14.52      2.28 o
  -4   6  -4      112.14      119.35      5.04 o
  -3   6  -4      126.65      115.77      3.46 o
  -2   6  -4      641.50      626.97      8.70 o
  -1   6  -4      378.18      375.76      9.73 o
   0   6  -4      385.60      379.05      9.33 o
   1   6  -4      226.63      222.59      6.29 o
   2   6  -4      132.85      133.71      5.23 o
   3   6  -4       14.19       13.23      2.16 o
   4   6  -4       53.69       53.65      2.69 o
   5   6  -4       97.03       95.80      7.99 o
   6   6  -4       64.72       63.70      7.37 o
  -6   7  -4      105.70      122.42     15.01 o
  -5   7  -4       57.80       61.22      4.20 o
  -4   7  -4       86.69       90.29      4.18 o
  -3   7  -4      150.45      144.23      5.40 o
  -2   7  -4        9.10       11.65      1.55 o
  -1   7  -4      112.23      107.91      4.58 o
   0   7  -4      187.09      176.07      7.02 o
   1   7  -4      251.93      250.55      7.85 o
   2   7  -4       27.15       27.59      2.44 o
   3   7  -4      127.24      125.44      4.59 o
   4   7  -4       11.59       12.92      2.90 o
   5   7  -4       22.82       27.39      4.66 o
  -5   8  -4      100.40      108.14      7.00 o
  -4   8  -4       55.54       58.09      3.66 o
  -3   8  -4       43.59       43.39      4.74 o
  -2   8  -4      190.68      180.69      5.94 o
  -1   8  -4        4.72        7.44      2.04 o
   0   8  -4      129.99      135.01      5.35 o
   1   8  -4      146.40      136.08     14.92 o
   2   8  -4      116.02      128.64     10.90 o
   3   8  -4      116.77      107.38      6.53 o
   4   8  -4       70.87       68.30      5.49 o
   5   8  -4       14.28       17.86      3.62 o
  -4   9  -4       17.73       14.83      3.57 o
  -3   9  -4      160.30      167.24     10.19 o
  -2   9  -4       27.51       24.41      3.91 o
  -1   9  -4      119.98      122.33      5.62 o
   0   9  -4       49.02       59.21      3.97 o
   1   9  -4      105.75      108.34      7.07 o
   2   9  -4       10.85       10.28      4.51 o
   3   9  -4       22.00       23.83      6.25 o
   4   9  -4       33.00       33.54      4.91 o
  -3  10  -4        6.62        6.18      4.83 o
  -2  10  -4       16.69       16.80      3.57 o
  -1  10  -4      143.38      149.08      7.88 o
   0  10  -4       36.35       37.94      4.64 o
   1  10  -4       75.02       79.46      6.54 o
   2  10  -4       26.67       23.94      4.60 o
   3  10  -4        8.51       11.35      5.15 o
  -2 -11  -3       28.00       28.31      4.23 o
  -1 -11  -3        1.60        3.88      2.44 o
   0 -11  -3        5.65        3.40      3.57 o
   1 -11  -3       19.74       23.72      3.59 o
   2 -11  -3       11.78       14.73      3.15 o
  -4 -10  -3       21.40       14.80      5.70 o
  -3 -10  -3        4.53        4.96      2.58 o
  -2 -10  -3      185.52      183.38      8.76 o
  -1 -10  -3        9.54       10.08      2.67 o
   0 -10  -3      194.85      197.76      8.26 o
   1 -10  -3       55.93       49.81      4.30 o
   2 -10  -3      101.76      104.74      6.12 o
   3 -10  -3       20.79       25.09      4.70 o
  -5  -9  -3      101.85      104.75      7.66 o
  -4  -9  -3      102.17      104.23     10.58 o
  -3  -9  -3       19.91       19.64      3.48 o
  -2  -9  -3       18.60       18.76      3.14 o
  -1  -9  -3      150.06      151.93      7.33 o
   0  -9  -3      270.15      261.56      8.83 o
   1  -9  -3       90.24       87.22      5.34 o
   2  -9  -3       76.58       80.30      5.11 o
   3  -9  -3       42.71       44.28      3.71 o
   4  -9  -3        5.48        3.89      2.81 o
  -6  -8  -3       35.04       31.65      4.84 o
  -5  -8  -3       43.67       48.78      5.43 o
  -4  -8  -3      259.29      263.38     15.22 o
  -3  -8  -3      131.13      136.95      7.15 o
  -2  -8  -3      157.86      157.92      7.30 o
  -1  -8  -3       51.42       46.64      4.70 o
   0  -8  -3      205.63      193.35      7.28 o
   1  -8  -3       47.44       43.01      2.20 o
   2  -8  -3      173.91      173.10      7.03 o
   3  -8  -3       49.18       46.97      4.89 o
   4  -8  -3      187.45      166.75     10.04 o
   5  -8  -3       97.74       97.73      8.64 o
  -6  -7  -3       24.63       34.70      4.66 o
  -5  -7  -3       43.89       46.75      4.95 o
  -4  -7  -3       20.34       21.21      5.27 o
  -3  -7  -3       80.33       80.73      5.29 o
  -2  -7  -3      360.92      352.79     15.60 o
  -1  -7  -3       55.81       49.36      2.41 o
   0  -7  -3       54.64       46.03      1.67 o
   1  -7  -3       60.63       58.30      2.38 o
   2  -7  -3       31.40       28.53      2.05 o
   3  -7  -3      134.44      121.13      3.65 o
   4  -7  -3       86.48       79.26      7.06 o
   5  -7  -3       10.38        9.23      3.63 o
   6  -7  -3       19.91       14.50      4.41 o
  -7  -6  -3       29.33       26.61      6.63 o
  -6  -6  -3       18.74       15.68      3.43 o
  -5  -6  -3      179.38      175.23      8.35 o
  -4  -6  -3       19.57       15.26      4.41 o
  -3  -6  -3       86.41       88.73      5.24 o
  -2  -6  -3      931.55      939.19     14.84 o
  -1  -6  -3       27.66       26.30      1.93 o
   0  -6  -3      369.09      356.46      4.38 o
   1  -6  -3       61.80       61.98      2.63 o
   2  -6  -3      452.94      456.57      7.33 o
   3  -6  -3      280.30      288.29     10.90 o
   4  -6  -3       55.88       50.74      5.83 o
   5  -6  -3       53.98       59.92      6.95 o
   6  -6  -3       29.21       43.73      6.37 o
  -6  -5  -3      103.83      105.72      6.57 o
  -5  -5  -3       75.74       80.04      5.57 o
  -4  -5  -3       84.88       87.08      6.71 o
  -3  -5  -3      309.90      314.82     10.43 o
  -2  -5  -3      189.65      181.78      5.29 o
  -1  -5  -3       21.49       20.61      0.89 o
   0  -5  -3     2724.66     2674.14     21.47 o
   1  -5  -3      131.37      141.03      3.16 o
   2  -5  -3      449.92      465.06      8.64 o
   3  -5  -3      864.67      856.95     18.79 o
   4  -5  -3      137.69      122.94      8.37 o
   5  -5  -3      104.15      116.62      9.07 o
   6  -5  -3       27.98       32.61      5.86 o
   7  -5  -3       94.84       97.03      7.15 o
  -6  -4  -3       71.54       75.05      8.44 o
  -5  -4  -3       66.65       68.66      4.98 o
  -4  -4  -3      199.26      210.32      7.50 o
  -3  -4  -3       73.60       76.47      4.34 o
  -2  -4  -3      261.68      268.45      5.54 o
  -1  -4  -3      219.02      208.68      6.34 o
   0  -4  -3      499.91      489.81      5.26 o
   1  -4  -3      212.04      208.64      4.48 o
   2  -4  -3      589.47      567.67     12.90 o
   3  -4  -3      198.84      231.11      9.58 o
   4  -4  -3      122.62      140.15      8.54 o
   5  -4  -3      228.87      236.38     12.27 o
   6  -4  -3       71.03       70.79      6.06 o
   7  -4  -3       78.76       77.43      6.33 o
  -7  -3  -3      235.17      262.93     14.35 o
  -6  -3  -3        3.87        6.32      3.66 o
  -5  -3  -3      346.03      362.45     10.28 o
  -4  -3  -3      476.15      499.38     11.43 o
  -3  -3  -3       35.88       36.47      4.37 o
  -2  -3  -3     1035.44     1044.49      7.20 o
  -1  -3  -3        5.78        5.18      0.72 o
   0  -3  -3      558.68      600.09      9.07 o
   1  -3  -3      106.99      107.27      4.69 o
   2  -3  -3      107.55      106.26     14.65 o
   3  -3  -3      120.49      126.89      7.15 o
   4  -3  -3      100.62      104.04      7.29 o
   5  -3  -3        1.12        0.86      2.33 o
   6  -3  -3       25.67       30.18      3.89 o
   7  -3  -3       70.15       76.78      6.11 o
  -8  -2  -3       15.07       13.87      5.04 o
  -7  -2  -3      173.91      184.33     12.30 o
  -6  -2  -3       94.36       90.71      8.25 o
  -5  -2  -3      101.27      111.13      8.03 o
  -4  -2  -3        2.97        2.79      2.04 o
  -3  -2  -3      249.57      274.26      8.36 o
  -2  -2  -3     1810.77     1892.52     17.26 o
  -1  -2  -3     1052.80     1101.14     22.14 o
   0  -2  -3     4231.21     4361.85     27.78 o
   1  -2  -3      338.48      368.34     12.09 o
   2  -2  -3       40.52       46.92      2.00 o
   3  -2  -3     1213.03     1256.22     25.78 o
   4  -2  -3      113.78      112.65      5.36 o
   5  -2  -3       35.38       34.77      3.75 o
   6  -2  -3       18.80       17.59      3.19 o
   7  -2  -3       39.71       43.90      4.75 o
  -8  -1  -3       21.24       32.81      6.77 o
  -7  -1  -3       57.09       54.83      7.32 o
  -6  -1  -3       70.39       71.75      7.72 o
  -5  -1  -3      554.91      564.71     17.55 o
  -4  -1  -3      165.38      183.89      8.79 o
  -3  -1  -3      163.41      169.43      5.42 o
  -2  -1  -3      429.84      424.34      5.15 o
  -1  -1  -3     1328.87     1366.38     21.78 o
   0  -1  -3     5666.14     5679.05     27.90 o
   1  -1  -3       81.20       86.77      8.18 o
   2  -1  -3      244.23      216.78      3.30 o
   3  -1  -3      921.21      991.12     10.27 o
   4  -1  -3       36.66       35.76      2.62 o
   5  -1  -3      494.48      484.89      9.43 o
   6  -1  -3       34.87       32.29      3.14 o
   7  -1  -3       22.84       20.26      3.86 o
  -8   0  -3        5.30        4.48      4.43 o
  -7   0  -3      104.15      105.11      9.88 o
  -6   0  -3       55.23       54.94      6.87 o
  -5   0  -3      161.57      148.95      9.50 o
  -4   0  -3      384.64      387.05      9.42 o
  -3   0  -3      156.23      154.93      4.23 o
  -2   0  -3      668.47      691.53      5.70 o
  -1   0  -3      165.07      158.63      2.11 o
   0   0  -3     3097.17     3186.72     18.23 o
   1   0  -3      345.71      341.03      3.94 o
   2   0  -3      223.66      206.90      3.12 o
   3   0  -3      265.18      298.30      5.55 o
   4   0  -3      183.04      178.63      5.17 o
   5   0  -3      231.43      241.60      6.68 o
   6   0  -3       19.38       23.44      4.54 o
   7   0  -3       49.85       51.50      3.99 o
  -8   1  -3       35.40       45.96      7.92 o
  -7   1  -3       87.58       97.26      9.75 o
  -6   1  -3       16.57       16.83      3.34 o
  -5   1  -3       68.64       66.57      2.52 o
  -4   1  -3      477.46      457.86     14.51 o
  -3   1  -3      161.69      169.20      2.33 o
  -2   1  -3     2356.35     2437.12      9.46 o
  -1   1  -3      506.42      508.99      4.02 o
   0   1  -3      438.87      428.01      6.45 o
   1   1  -3       72.08       78.08      2.10 o
   2   1  -3       86.86       81.62      2.90 o
   3   1  -3      970.92     1050.64     10.13 o
   4   1  -3      493.61      496.38      8.28 o
   5   1  -3       81.90       85.88      4.15 o
   6   1  -3      110.56      101.02      4.78 o
   7   1  -3       67.13       71.36      4.57 o
  -8   2  -3        6.68        6.83      3.29 o
  -7   2  -3       51.82       58.29      5.61 o
  -6   2  -3      172.19      166.57      8.13 o
  -5   2  -3      276.56      260.43      6.49 o
  -4   2  -3      214.47      208.61      3.50 o
  -3   2  -3      210.94      213.06      3.44 o
  -2   2  -3     4639.06     4859.29     27.86 o
  -1   2  -3      201.32      220.45      3.67 o
   0   2  -3      203.25      188.09      3.46 o
   1   2  -3      809.45      833.40      7.50 o
   2   2  -3      269.63      276.29      3.25 o
   3   2  -3      534.07      535.05      5.31 o
   4   2  -3      219.25      217.02     12.25 o
   5   2  -3       58.38       53.76      3.34 o
   6   2  -3        5.44        5.32      1.91 o
   7   2  -3        3.87        6.79      2.18 o
  -7   3  -3       61.49       72.08      6.36 o
  -6   3  -3       65.11       62.30      5.31 o
  -5   3  -3      245.96      240.50      5.69 o
  -4   3  -3       72.88       71.89      2.48 o
  -3   3  -3      326.10      325.74      4.73 o
  -2   3  -3      784.12      772.33     12.29 o
  -1   3  -3      216.56      197.29      4.49 o
   0   3  -3     1362.08     1254.23     30.67 o
   1   3  -3      248.60      267.90      3.27 o
   2   3  -3      155.21      168.40      2.76 o
   3   3  -3      214.87      215.93      3.65 o
   4   3  -3       42.47       41.05      2.07 o
   5   3  -3       19.28       21.93      2.76 o
   6   3  -3      100.52       98.16      4.72 o
   7   3  -3       12.88       16.71      3.35 o
  -7   4  -3        8.56       14.95      3.73 o
  -6   4  -3       30.50       27.65      4.16 o
  -5   4  -3        4.30        5.89      1.79 o
  -4   4  -3      198.15      197.19      5.06 o
  -3   4  -3       60.73       63.68      1.86 o
  -2   4  -3       78.76       80.02      2.64 o
  -1   4  -3      216.29      243.98      4.49 o
   0   4  -3     1061.19     1076.19     11.85 o
   1   4  -3      117.61      121.03      2.62 o
   2   4  -3      291.71      288.75      4.18 o
   3   4  -3      114.80      117.28      2.83 o
   4   4  -3      119.23      121.92      4.80 o
   5   4  -3       78.25       75.55      4.53 o
   6   4  -3      129.97      121.27      5.13 o
   7   4  -3       81.07       91.98      4.99 o
  -7   5  -3      195.95      216.72     10.73 o
  -6   5  -3       30.59       31.69      4.43 o
  -5   5  -3        9.41       12.03      2.10 o
  -4   5  -3       25.14       22.14      2.20 o
  -3   5  -3      318.27      302.52      4.92 o
  -2   5  -3      414.93      402.12      5.66 o
  -1   5  -3      170.35      174.73      4.00 o
   0   5  -3       35.10       41.63      3.75 o
   1   5  -3      453.59      442.11      5.84 o
   2   5  -3      302.75      302.72      5.23 o
   3   5  -3      106.75      105.17      2.88 o
   4   5  -3      104.26      104.49      8.62 o
   5   5  -3       97.72      101.50      4.79 o
   6   5  -3        4.45        6.72      1.76 o
   7   5  -3       58.49       62.94      5.61 o
  -6   6  -3       32.48       28.89      4.32 o
  -5   6  -3       45.29       44.09      3.47 o
  -4   6  -3      100.07      102.90      4.25 o
  -3   6  -3      142.99      149.62      3.93 o
  -2   6  -3      851.76      805.83      9.47 o
  -1   6  -3      223.22      225.36      3.48 o
   0   6  -3       48.79       45.89      3.45 o
   1   6  -3      155.47      150.47      3.89 o
   2   6  -3      434.50      421.52      7.19 o
   3   6  -3      137.02      115.98      3.98 o
   4   6  -3      108.18       98.79      3.04 o
   5   6  -3       20.82       23.67      3.46 o
   6   6  -3        0.13       -1.24      3.10 o
  -6   7  -3      111.02      101.86      7.32 o
  -5   7  -3      135.16      132.53      5.90 o
  -4   7  -3       52.97       52.62      4.36 o
  -3   7  -3        7.04        4.06      1.42 o
  -2   7  -3       76.10       73.09      2.95 o
  -1   7  -3      382.04      366.66      5.49 o
   0   7  -3      517.92      510.86     11.10 o
   1   7  -3      211.93      204.72      6.71 o
   2   7  -3       86.41       84.08      5.05 o
   3   7  -3      177.55      173.66      5.14 o
   4   7  -3       13.30       13.42      5.33 o
   5   7  -3       74.90       73.62      5.21 o
   6   7  -3       15.47       20.10      4.85 o
  -5   8  -3       56.35       58.91      4.38 o
  -4   8  -3       27.00       23.66      3.47 o
  -3   8  -3       12.62       11.85      2.30 o
  -2   8  -3       47.90       42.43      2.43 o
  -1   8  -3      136.11      137.84      5.30 o
   0   8  -3      251.60      252.08     10.56 o
   1   8  -3      126.81      126.25      5.67 o
   2   8  -3      240.64      245.52     14.10 o
   3   8  -3       10.23        9.33      2.74 o
   4   8  -3       50.67       48.93      4.64 o
   5   8  -3       69.09       65.26      5.21 o
  -4   9  -3       87.10       84.83      9.21 o
  -3   9  -3        8.61       15.38      5.14 o
  -2   9  -3       58.71       62.06      3.91 o
  -1   9  -3       16.62       14.96      2.41 o
   0   9  -3       45.62       39.99      3.36 o
   1   9  -3       12.18       10.10      3.15 o
   2   9  -3       24.66       24.47      6.05 o
   3   9  -3       95.42      102.67     10.13 o
   4   9  -3       55.92       54.12      4.97 o
  -3  10  -3       15.35       15.24      5.27 o
  -2  10  -3       80.52       75.98      9.22 o
  -1  10  -3       12.71       12.40      3.05 o
   0  10  -3       24.23       26.11      4.15 o
   1  10  -3       22.96       25.09      4.30 o
   2  10  -3       44.21       55.86      5.89 o
   3  10  -3       18.05       25.58      4.50 o
  -1  11  -3       44.04       43.78      7.45 o
   0  11  -3       37.80       39.32      4.98 o
   1  11  -3       28.61       30.69      4.81 o
  -2 -11  -2        7.38        4.15      2.73 o
  -1 -11  -2        7.09        9.08      2.88 o
   0 -11  -2       60.03       69.93      5.43 o
   1 -11  -2       42.77       47.00      7.42 o
   2 -11  -2       30.28       24.35      5.75 o
  -4 -10  -2       18.90       17.73      5.48 o
  -3 -10  -2      117.05      125.73     11.85 o
  -2 -10  -2       60.04       57.90      5.14 o
  -1 -10  -2       62.18       60.36      4.95 o
   0 -10  -2        3.07        2.24      2.12 o
   1 -10  -2       18.82       17.53      2.82 o
   2 -10  -2      115.77      110.31      6.07 o
   3 -10  -2       26.74       27.54      3.46 o
  -5  -9  -2       64.12       70.33      6.45 o
  -4  -9  -2       38.64       46.69      7.64 o
  -3  -9  -2       46.87       44.92      4.58 o
  -2  -9  -2      153.28      163.49      7.84 o
  -1  -9  -2      170.55      166.78      7.29 o
   0  -9  -2       52.33       50.83      5.43 o
   1  -9  -2      249.04      241.08      8.22 o
   2  -9  -2        0.02        1.14      2.08 o
   3  -9  -2       41.50       39.21      3.51 o
   4  -9  -2       15.64       11.89      3.44 o
  -6  -8  -2       10.40       13.60      3.83 o
  -5  -8  -2      147.25      148.29      8.52 o
  -4  -8  -2        2.57       -1.86      4.55 o
  -3  -8  -2        8.24        8.77      2.52 o
  -2  -8  -2       21.92       23.65      3.31 o
  -1  -8  -2       15.34       17.64      2.77 o
   0  -8  -2      798.08      802.17     24.39 o
   1  -8  -2       64.48       66.32      2.91 o
   2  -8  -2      203.00      190.56      8.64 o
   3  -8  -2      259.54      256.47      8.04 o
   4  -8  -2       71.07       73.34      6.88 o
   5  -8  -2       39.05       45.32      6.16 o
  -6  -7  -2       39.45       32.56      4.46 o
  -5  -7  -2      182.38      196.97      9.19 o
  -4  -7  -2       50.02       47.69      6.80 o
  -3  -7  -2      108.37      108.07      6.05 o
  -2  -7  -2        7.10        9.22      1.45 o
  -1  -7  -2       16.12       18.56      1.68 o
   0  -7  -2      628.18      624.43      8.80 o
   1  -7  -2       63.57       65.20      2.80 o
   2  -7  -2      226.35      232.91      4.82 o
   3  -7  -2       39.56       42.34      3.39 o
   4  -7  -2       21.97       19.34      4.44 o
   5  -7  -2      147.71      162.92     10.75 o
   6  -7  -2       55.27       55.01      7.27 o
  -7  -6  -2      141.87      137.39     12.51 o
  -6  -6  -2        0.19        0.93      2.62 o
  -5  -6  -2      153.67      164.97      8.06 o
  -4  -6  -2      152.35      169.17     10.79 o
  -3  -6  -2      240.95      216.83      9.03 o
  -2  -6  -2      183.94      187.27      4.36 o
  -1  -6  -2        9.27        8.69      1.20 o
   0  -6  -2       12.29       12.89      0.84 o
   1  -6  -2        0.01        0.45      0.89 o
   2  -6  -2      526.29      521.04      6.68 o
   3  -6  -2       63.21       62.91      2.35 o
   4  -6  -2       62.31       65.29      6.45 o
   5  -6  -2      112.60      117.71      9.27 o
   6  -6  -2       45.23       38.85      6.25 o
  -6  -5  -2        1.53       -0.43      2.49 o
  -5  -5  -2      117.73      109.64      6.21 o
  -4  -5  -2       29.65       31.97      3.69 o
  -3  -5  -2      118.50      110.02      3.64 o
  -2  -5  -2      522.34      497.94     10.75 o
  -1  -5  -2       63.43       59.59      2.04 o
   0  -5  -2      828.84      873.17      5.96 o
   1  -5  -2       12.73       13.17      1.17 o
   2  -5  -2      173.91      170.25      3.90 o
   3  -5  -2      235.39      228.89      7.69 o
   4  -5  -2      154.81      149.78      6.40 o
   5  -5  -2       33.16       31.18      3.61 o
   6  -5  -2        5.45       12.80      4.59 o
   7  -5  -2       54.94       67.45      8.48 o
  -7  -4  -2        0.87       -2.67      3.06 o
  -6  -4  -2        1.96        2.80      1.78 o
  -5  -4  -2      725.61      750.30     11.68 o
  -4  -4  -2       83.97       82.16      4.87 o
  -3  -4  -2      145.32      145.55      8.21 o
  -2  -4  -2     2712.33     2772.79     15.26 o
  -1  -4  -2      183.62      195.61      3.06 o
   0  -4  -2      390.77      389.38      3.75 o
   1  -4  -2      131.80      131.48      2.51 o
   2  -4  -2      553.26      561.70      7.04 o
   3  -4  -2      153.76      153.47      5.63 o
   4  -4  -2       13.83       18.11      2.63 o
   5  -4  -2       80.64       82.17      5.72 o
   6  -4  -2       20.34       16.13      2.90 o
   7  -4  -2       13.12       15.62      3.36 o
  -7  -3  -2        0.14        1.05      3.43 o
  -6  -3  -2       22.71       28.07      5.03 o
  -5  -3  -2      284.92      282.13      7.05 o
  -4  -3  -2       38.70       36.71      2.57 o
  -3  -3  -2      885.02      933.84     17.99 o
  -2  -3  -2       49.55       41.99      2.13 o
  -1  -3  -2       95.32      101.13      2.67 o
   0  -3  -2     1782.20     1780.81      9.09 o
   1  -3  -2      119.31      123.47      2.94 o
   2  -3  -2      898.44      926.28      7.77 o
   3  -3  -2      288.29      314.12     11.46 o
   4  -3  -2      198.45      185.20      8.53 o
   5  -3  -2      215.88      199.45      7.01 o
   6  -3  -2      177.27      174.00      9.12 o
   7  -3  -2       25.41       30.03      4.38 o
  -8  -2  -2       12.95       11.95      4.70 o
  -7  -2  -2       93.48       93.53      9.15 o
  -6  -2  -2      234.50      243.36     12.64 o
  -5  -2  -2      253.11      243.14      8.84 o
  -4  -2  -2      267.33      271.63      7.14 o
  -3  -2  -2      282.89      309.00      9.35 o
  -2  -2  -2       26.50       23.89      1.22 o
  -1  -2  -2      117.38      123.85      4.18 o
   0  -2  -2      351.41      377.82      4.91 o
   1  -2  -2      275.86      255.28      6.50 o
   2  -2  -2     1856.10     1989.30     12.29 o
   3  -2  -2      108.32      130.45      3.11 o
   4  -2  -2      133.71      123.64      3.84 o
   5  -2  -2      289.96      273.23      8.44 o
   6  -2  -2       52.50       53.94      3.35 o
   7  -2  -2      149.51      148.39      8.10 o
  -8  -1  -2       19.50       21.51      6.00 o
  -7  -1  -2       83.02       88.12      8.95 o
  -6  -1  -2      106.79      107.92      9.05 o
  -5  -1  -2      780.98      729.57     17.78 o
  -4  -1  -2      309.29      298.31      4.91 o
  -3  -1  -2       52.93       62.51      4.69 o
  -2  -1  -2     4426.29     4451.65     13.61 o
  -1  -1  -2     2473.93     2498.79     18.06 o
   0  -1  -2       15.55       15.68      1.72 o
   1  -1  -2     5510.56     5850.92    102.36 o
   2  -1  -2       62.22       62.45      2.00 o
   3  -1  -2      404.72      446.59      9.96 o
   4  -1  -2      244.16      250.88      4.09 o
   5  -1  -2        3.51        5.01      1.08 o
   6  -1  -2       74.42       80.43      3.38 o
   7  -1  -2      135.51      141.92      6.32 o
   8  -1  -2        1.55        0.16      2.17 o
  -8   0  -2        1.80       -2.08      3.63 o
  -7   0  -2       39.80       41.33      6.82 o
  -6   0  -2        2.08        3.32      3.31 o
  -5   0  -2      255.61      251.67      4.81 o
  -4   0  -2      400.29      387.27     14.87 o
  -3   0  -2       79.56       76.55      4.46 o
  -2   0  -2      557.97      563.81     28.04 o
  -1   0  -2      188.18      179.64      3.58 o
   1   0  -2       60.98       63.30      2.12 o
   2   0  -2      801.19      882.44      8.13 o
   3   0  -2      158.15      150.01      3.82 o
   4   0  -2      277.51      293.02      5.69 o
   5   0  -2       98.11       94.49      2.61 o
   6   0  -2      176.32      168.24      6.19 o
   7   0  -2        0.61       -0.46      1.97 o
   8   0  -2       11.05       13.38      2.78 o
  -8   1  -2        7.78       13.22      5.88 o
  -7   1  -2        9.95        9.04      3.10 o
  -6   1  -2      122.72      131.85      7.10 o
  -5   1  -2      691.15      693.84      8.99 o
  -4   1  -2       99.36       97.49      9.35 o
  -3   1  -2      397.14      399.91      5.20 o
  -2   1  -2      120.90      138.23      1.80 o
  -1   1  -2      164.42      174.00      3.48 o
   0   1  -2     1012.33     1019.02      7.33 o
   1   1  -2      806.32      862.13      7.49 o
   2   1  -2     1497.27     1546.36     13.74 o
   3   1  -2      273.40      279.52      4.32 o
   4   1  -2      137.61      147.03      3.72 o
   5   1  -2      722.08      682.43     18.47 o
   6   1  -2       35.39       37.08      3.28 o
   7   1  -2       23.84       23.81      2.96 o
   8   1  -2       16.33       16.83      2.92 o
  -8   2  -2        2.58        4.58      2.97 o
  -7   2  -2       93.42       97.51      6.95 o
  -6   2  -2      167.66      175.83      8.33 o
  -5   2  -2        2.26        1.90      1.18 o
  -4   2  -2       94.64       92.50      2.72 o
  -3   2  -2       20.05       15.07      1.29 o
  -2   2  -2      714.90      746.52      4.56 o
  -1   2  -2      417.23      384.44      5.68 o
   0   2  -2     2837.08     2895.47     29.98 o
   1   2  -2      361.96      361.97      5.96 o
   2   2  -2     4413.92     4738.36     27.99 o
   3   2  -2      247.49      257.98      3.55 o
   4   2  -2       35.58       33.52      1.82 o
   5   2  -2      111.40      107.42      4.51 o
   6   2  -2      149.83      146.12      5.66 o
   7   2  -2       80.78       82.20      4.77 o
  -7   3  -2      269.05      284.52     11.62 o
  -6   3  -2       33.78       39.69      4.52 o
  -5   3  -2      167.74      166.17      4.92 o
  -4   3  -2      311.19      294.42      9.25 o
  -3   3  -2       19.07       23.67      1.81 o
  -2   3  -2      882.93      904.20     13.54 o
  -1   3  -2     1136.12     1211.61      9.02 o
   0   3  -2     1397.59     1401.64     16.38 o
   1   3  -2      108.09      114.49      2.20 o
   2   3  -2      964.54     1042.12      7.15 o
   3   3  -2       77.77       76.61      2.68 o
   4   3  -2      336.45      332.68      7.59 o
   5   3  -2      122.86      122.93      6.03 o
   6   3  -2        0.72        1.53      1.79 o
   7   3  -2      117.04      121.36      5.61 o
  -7   4  -2       13.90       14.90      3.67 o
  -6   4  -2       10.70       10.54      2.99 o
  -5   4  -2      509.76      493.12      9.75 o
  -4   4  -2      326.89      308.65      6.90 o
  -3   4  -2      126.92      143.14      8.71 o
  -2   4  -2     1760.43     1711.79     31.13 o
  -1   4  -2       77.89       93.01      2.51 o
   0   4  -2       28.80       23.39      1.84 o
   1   4  -2      224.66      259.09      4.23 o
   2   4  -2      300.99      305.23      3.32 o
   3   4  -2      200.14      202.51      3.51 o
   4   4  -2      423.79      419.46      8.85 o
   5   4  -2       91.33       96.84      4.69 o
   6   4  -2        1.89        1.68      1.58 o
   7   4  -2       27.44       30.35      3.12 o
  -7   5  -2       27.38       31.89      4.83 o
  -6   5  -2       60.19       63.20      7.28 o
  -5   5  -2      124.33      120.85      5.06 o
  -4   5  -2       24.11       15.64      2.28 o
  -3   5  -2      235.40      218.06      4.39 o
  -2   5  -2       10.55       10.26      1.32 o
  -1   5  -2       42.89       42.57      1.50 o
   0   5  -2      179.86      162.31      5.21 o
   1   5  -2      202.63      199.67      3.24 o
   2   5  -2      378.51      367.79      4.95 o
   3   5  -2      514.53      503.65      6.23 o
   4   5  -2       23.07       25.57      2.04 o
   5   5  -2      229.68      237.79      5.86 o
   6   5  -2       34.31       33.55      3.25 o
   7   5  -2       21.68       23.51      3.73 o
  -6   6  -2       52.43       50.52      5.41 o
  -5   6  -2      129.00      124.39      5.50 o
  -4   6  -2      160.44      162.32      6.92 o
  -3   6  -2      311.53      307.39      5.67 o
  -2   6  -2      159.13      165.34      4.06 o
  -1   6  -2      137.03      134.84      2.69 o
   0   6  -2       41.34       31.26      2.99 o
   1   6  -2      212.74      214.23      9.74 o
   2   6  -2     1245.44     1223.47     14.79 o
   3   6  -2       22.94       26.39      1.21 o
   4   6  -2      138.04      134.11      3.27 o
   5   6  -2       51.59       56.11      4.24 o
   6   6  -2       73.49       75.10      7.07 o
  -6   7  -2       52.51       56.35      5.81 o
  -5   7  -2      276.76      291.31      8.60 o
  -4   7  -2       37.05       36.67      3.90 o
  -3   7  -2      126.44      130.93      4.56 o
  -2   7  -2      222.09      213.94      4.94 o
  -1   7  -2      254.96      251.78      5.80 o
   0   7  -2       95.29       91.61      5.43 o
   1   7  -2      524.86      515.02      9.80 o
   2   7  -2       34.69       37.05      3.48 o
   3   7  -2       25.65       26.25      1.92 o
   4   7  -2       71.98       72.76      4.91 o
   5   7  -2       11.88       10.91      2.73 o
   6   7  -2       12.73       13.41      4.14 o
  -5   8  -2       63.57       63.71      4.57 o
  -4   8  -2       93.96       89.61      5.96 o
  -3   8  -2       52.32       55.00      3.34 o
  -2   8  -2       84.88       86.91      3.44 o
  -1   8  -2       65.62       63.10      2.61 o
   0   8  -2      398.21      384.36      8.54 o
   1   8  -2        0.10        1.93      1.50 o
   2   8  -2        9.73        7.68      4.38 o
   3   8  -2       63.43       51.22      4.28 o
   4   8  -2       60.18       64.66      4.89 o
   5   8  -2       72.72       77.63      5.45 o
  -4   9  -2       88.18       70.80      8.55 o
  -3   9  -2      159.13      156.11     11.83 o
  -2   9  -2        7.43       12.72      4.12 o
  -1   9  -2       31.50       26.77      2.84 o
   0   9  -2      204.38      209.45      6.49 o
   1   9  -2       78.66       67.32      7.27 o
   2   9  -2       36.49       40.74      4.68 o
   3   9  -2       30.76       33.61      4.61 o
   4   9  -2       48.60       45.80      4.46 o
  -3  10  -2       22.92       21.22      5.60 o
  -2  10  -2       31.37       38.19     14.03 o
  -1  10  -2       81.79       83.92      6.02 o
   0  10  -2       62.00       62.00      5.73 o
   1  10  -2      170.98      170.29      8.76 o
   2  10  -2      102.83      118.53      7.73 o
   3  10  -2       15.97       22.10      5.73 o
  -1  11  -2        5.23        3.58      2.99 o
   0  11  -2        6.69        4.93      3.80 o
   1  11  -2       26.55       20.02      4.24 o
  -2 -11  -1       38.04       31.10      4.10 o
  -1 -11  -1       35.45       40.08      7.54 o
   0 -11  -1       78.73       80.86      9.55 o
   1 -11  -1       11.31       12.77      5.35 o
   2 -11  -1        1.33        8.11      4.93 o
  -4 -10  -1       57.94       64.67      9.33 o
  -3 -10  -1       43.13       42.37      7.63 o
  -2 -10  -1      126.29      126.28      7.26 o
  -1 -10  -1        6.96        5.37      3.08 o
   0 -10  -1      268.81      268.93      9.25 o
   1 -10  -1       22.79       23.31      3.06 o
   2 -10  -1       96.97       93.13      5.48 o
   3 -10  -1       92.08      108.82      9.21 o
  -5  -9  -1       57.94       65.99      6.82 o
  -4  -9  -1       94.62       93.79     10.20 o
  -3  -9  -1      134.11      134.46     11.61 o
  -2  -9  -1       60.55       59.30      4.92 o
  -1  -9  -1       17.52       16.11      2.89 o
   0  -9  -1       36.37       32.46      3.31 o
   1  -9  -1       46.67       42.77      3.69 o
   2  -9  -1      169.99      166.60      7.45 o
   3  -9  -1       31.20       29.56      5.13 o
   4  -9  -1      105.58       93.85      7.77 o
   5  -9  -1      123.37      134.13     10.24 o
  -6  -8  -1       23.72       20.35      4.24 o
  -5  -8  -1       80.52       82.45      6.44 o
  -4  -8  -1      269.10      281.07     15.93 o
  -3  -8  -1        7.20        9.51      4.68 o
  -2  -8  -1       76.18       79.12      5.23 o
  -1  -8  -1       91.72       94.24      5.26 o
   0  -8  -1      121.19      120.77      5.59 o
   1  -8  -1       54.05       56.23      2.60 o
   2  -8  -1       62.86       60.04      5.33 o
   3  -8  -1       18.17       22.05      2.88 o
   4  -8  -1      246.80      238.82     11.90 o
   5  -8  -1       89.07       90.66      8.52 o
  -6  -7  -1      102.63       98.88      6.95 o
  -5  -7  -1      149.96      149.39      8.13 o
  -4  -7  -1       61.35       63.51      7.56 o
  -3  -7  -1      323.30      304.91     14.77 o
  -2  -7  -1      910.17      871.93     15.20 o
  -1  -7  -1      373.70      370.03      9.25 o
   0  -7  -1       72.39       70.35      1.85 o
   1  -7  -1      327.52      333.24      5.81 o
   2  -7  -1       89.07       85.64      5.59 o
   3  -7  -1      131.12      126.35      5.10 o
   4  -7  -1       60.19       55.89      3.29 o
   5  -7  -1       45.72       44.78      4.48 o
   6  -7  -1        7.50        8.77      2.83 o
  -7  -6  -1        8.36        1.69      4.12 o
  -6  -6  -1       64.35       61.09      5.43 o
  -5  -6  -1       64.42       71.59      5.58 o
  -4  -6  -1       89.30       85.85      8.09 o
  -3  -6  -1      291.71      295.13     13.50 o
  -2  -6  -1      316.76      302.80      5.84 o
  -1  -6  -1      265.20      266.11      6.94 o
   0  -6  -1      152.76      131.16      2.25 o
   1  -6  -1      144.00      145.02      3.75 o
   2  -6  -1      326.91      327.07      6.50 o
   3  -6  -1      446.23      438.38      7.88 o
   4  -6  -1       26.96       21.10      2.07 o
   5  -6  -1      109.65      103.83      6.13 o
   6  -6  -1        7.50       10.13      3.07 o
  -7  -5  -1       48.46       53.86      6.76 o
  -6  -5  -1       63.49       59.37      3.94 o
  -5  -5  -1       48.16       40.29      4.14 o
  -4  -5  -1      264.32      265.55      8.74 o
  -3  -5  -1      405.06      391.37     16.09 o
  -2  -5  -1      106.09      111.08      3.36 o
  -1  -5  -1      123.49      128.99      3.31 o
   0  -5  -1      202.64      181.52      2.47 o
   1  -5  -1       60.77       63.28      1.88 o
   2  -5  -1      346.91      324.44      5.12 o
   3  -5  -1      312.33      282.78      7.97 o
   4  -5  -1      126.81      114.03      5.71 o
   5  -5  -1      208.77      214.34      8.22 o
   6  -5  -1       10.78       11.90      2.85 o
   7  -5  -1      165.76      175.04      8.42 o
  -7  -4  -1       78.51       79.78      8.12 o
  -6  -4  -1       10.38       11.85      2.24 o
  -5  -4  -1       21.17       17.99      2.32 o
  -4  -4  -1      613.33      614.33     12.44 o
  -3  -4  -1      296.19      298.44      9.07 o
  -2  -4  -1      422.31      430.30      5.94 o
  -1  -4  -1      477.71      474.54      6.45 o
   0  -4  -1        2.48        3.66      0.70 o
   1  -4  -1      856.51      882.43      5.72 o
   2  -4  -1     1799.13     1831.48     19.67 o
   3  -4  -1       30.90       32.33      1.67 o
   4  -4  -1      217.59      207.04      5.20 o
   5  -4  -1       70.32       68.99      4.70 o
   6  -4  -1       84.61       84.28      5.45 o
   7  -4  -1      167.71      160.40      7.79 o
  -7  -3  -1      260.07      266.06     14.30 o
  -6  -3  -1       75.74       70.90      4.53 o
  -5  -3  -1       77.87       73.20      2.86 o
  -4  -3  -1      106.94      110.35      4.09 o
  -3  -3  -1        2.87        3.25      1.16 o
  -2  -3  -1      725.74      747.99     13.74 o
  -1  -3  -1      984.28     1071.98      7.94 o
   0  -3  -1      729.20      737.76      7.62 o
   1  -3  -1      322.70      353.02      3.19 o
   2  -3  -1       49.07       41.30      1.54 o
   3  -3  -1      553.93      564.87      9.78 o
   4  -3  -1      270.84      263.39      5.62 o
   5  -3  -1      196.54      192.51      8.38 o
   6  -3  -1       50.13       53.95      4.27 o
   7  -3  -1       19.88       22.69      3.89 o
  -8  -2  -1       23.43       28.03      6.03 o
  -7  -2  -1       45.47       59.46      7.54 o
  -6  -2  -1      147.56      149.26     10.27 o
  -5  -2  -1       35.45       34.27      2.06 o
  -4  -2  -1       53.08       54.59      2.63 o
  -3  -2  -1      211.92      205.93      4.32 o
  -2  -2  -1     2778.71     2920.77     29.95 o
  -1  -2  -1      471.53      471.13      7.17 o
   0  -2  -1     3177.07     3270.89     15.60 o
   1  -2  -1      815.88      870.11     21.29 o
   2  -2  -1      238.22      231.32      3.78 o
   3  -2  -1      636.69      666.30      7.21 o
   4  -2  -1        4.27        3.63      1.26 o
   5  -2  -1      142.75      148.31      4.46 o
   6  -2  -1       31.16       26.35      2.61 o
   7  -2  -1       10.22        8.51      3.03 o
   8  -2  -1        4.44        4.20      2.85 o
  -8  -1  -1        1.88        2.52      4.36 o
  -7  -1  -1        5.80        2.24      3.57 o
  -6  -1  -1       34.71       42.31      6.16 o
  -5  -1  -1      213.65      208.15      5.48 o
  -4  -1  -1      536.32      564.72      7.11 o
  -3  -1  -1      603.09      610.21      6.53 o
  -2  -1  -1      124.50      118.31      3.71 o
  -1  -1  -1     1344.16     1376.22      9.58 o
   1  -1  -1       46.90       47.74      1.91 o
   2  -1  -1     3356.90     3426.91     23.07 o
   3  -1  -1      231.71      259.49      4.12 o
   4  -1  -1      381.41      405.78      5.25 o
   5  -1  -1      671.19      668.62      7.16 o
   6  -1  -1        9.39        9.56      1.78 o
   7  -1  -1       24.55       28.10      3.21 o
   8  -1  -1       13.13       13.55      2.71 o
  -8   0  -1        4.41        6.70      4.53 o
  -7   0  -1       58.40       62.44      8.03 o
  -6   0  -1       10.98       13.16      3.06 o
  -5   0  -1       68.09       70.14      3.09 o
  -4   0  -1     1686.21     1753.45     35.08 o
  -3   0  -1       51.91       50.32      2.28 o
  -2   0  -1        6.87       12.46      1.28 o
   1   0  -1     2816.66     2832.30     12.23 o
   2   0  -1     1374.90     1428.71      6.32 o
   3   0  -1      110.63      121.76      2.50 o
   4   0  -1      729.95      722.00      6.71 o
   5   0  -1      309.31      313.61      4.68 o
   6   0  -1       94.73       90.05      3.38 o
   7   0  -1       62.48       67.82      4.48 o
   8   0  -1        0.22        1.57      2.13 o
  -8   1  -1       28.67       35.32      7.33 o
  -7   1  -1      109.88      107.81      7.06 o
  -6   1  -1      160.57      156.83      7.66 o
  -5   1  -1      364.33      357.65      7.04 o
  -4   1  -1      459.89      465.21      5.43 o
  -3   1  -1      389.73      406.77      4.29 o
  -2   1  -1     1438.06     1435.10     12.66 o
  -1   1  -1     1540.94     1533.21      7.52 o
   1   1  -1      746.54      803.71      5.97 o
   2   1  -1      202.09      239.91      2.70 o
   3   1  -1      545.18      562.63      8.92 o
   4   1  -1      429.68      395.19     15.79 o
   5   1  -1       78.50       76.32      2.21 o
   6   1  -1       16.30       12.84      2.38 o
   7   1  -1      130.89      134.35      6.03 o
   8   1  -1       10.16        9.55      2.54 o
  -8   2  -1       14.30       19.61      4.18 o
  -7   2  -1       27.41       29.92      4.48 o
  -6   2  -1        2.51        3.53      2.46 o
  -5   2  -1      109.42      110.48      3.09 o
  -4   2  -1       47.94       49.70      2.08 o
  -3   2  -1      508.81      538.14      5.78 o
  -2   2  -1     1217.97     1262.01      8.40 o
  -1   2  -1      416.44      407.57      6.17 o
   0   2  -1      653.58      644.10      4.65 o
   1   2  -1      418.99      424.87      5.99 o
   2   2  -1     1297.65     1359.13     16.20 o
   3   2  -1      219.22      224.80      5.48 o
   4   2  -1       98.67       93.61      2.88 o
   5   2  -1      182.28      165.17      4.92 o
   6   2  -1      246.52      244.75      7.17 o
   7   2  -1       20.04       18.27      2.78 o
   8   2  -1       23.50       27.25      5.13 o
  -7   3  -1        0.43        0.18      2.83 o
  -6   3  -1       46.20       51.73      4.97 o
  -5   3  -1       14.95       13.63      1.91 o
  -4   3  -1       96.71      102.97      3.86 o
  -3   3  -1     1950.70     2100.88     26.10 o
  -2   3  -1      572.64      608.07      6.95 o
  -1   3  -1      736.22      794.51      9.01 o
   0   3  -1     2495.29     2553.72     16.86 o
   1   3  -1     1695.80     1772.33     23.15 o
   2   3  -1      603.71      621.69      3.97 o
   3   3  -1      223.66      225.72      4.18 o
   4   3  -1       40.38       33.11      1.70 o
   5   3  -1      542.50      554.49     10.94 o
   6   3  -1       24.05       28.13      2.88 o
   7   3  -1      137.77      149.66      6.19 o
  -7   4  -1       41.61       37.99      4.89 o
  -6   4  -1       10.00       14.34      3.45 o
  -5   4  -1       30.50       27.43      3.13 o
  -4   4  -1      480.53      485.19     15.64 o
  -3   4  -1       96.13       94.98      4.48 o
  -2   4  -1      385.42      388.59     14.06 o
  -1   4  -1      441.10      422.51      6.53 o
   0   4  -1     1827.70     1900.03     10.47 o
   1   4  -1      203.00      179.00      4.56 o
   2   4  -1     1874.55     1917.71     11.43 o
   3   4  -1      205.06      210.01      3.06 o
   4   4  -1      126.00      123.69      3.68 o
   5   4  -1        0.31        0.45      1.29 o
   6   4  -1        2.90        3.45      2.10 o
   7   4  -1       74.94       81.92      4.60 o
  -7   5  -1      248.71      265.82     11.84 o
  -6   5  -1       59.75       64.85      5.91 o
  -5   5  -1       23.05       25.73      2.84 o
  -4   5  -1      144.68      154.69      4.32 o
  -3   5  -1      151.42      153.63      4.18 o
  -2   5  -1      455.25      457.04      8.27 o
  -1   5  -1      212.50      209.14      3.48 o
   0   5  -1       55.17       39.34      1.86 o
   1   5  -1      100.04       97.34      3.45 o
   2   5  -1        3.27        2.18      0.62 o
   3   5  -1      205.56      192.19      2.98 o
   4   5  -1      128.17      107.44      3.14 o
   5   5  -1       23.44       16.24      4.08 o
   6   5  -1       12.80        9.35      3.10 o
   7   5  -1       26.97       34.72      4.44 o
  -6   6  -1       15.89       12.70      3.57 o
  -5   6  -1       79.96       81.89      5.24 o
  -4   6  -1       48.19       47.38      2.96 o
  -3   6  -1      420.96      444.43     10.08 o
  -2   6  -1      728.43      743.99      8.46 o
  -1   6  -1      269.66      263.75      4.06 o
   0   6  -1     1139.51     1121.75     11.60 o
   1   6  -1      221.71      198.98     15.42 o
   2   6  -1       29.37       29.43      1.33 o
   3   6  -1      524.65      485.86      8.85 o
   4   6  -1       37.33       40.24      2.14 o
   5   6  -1       43.04       43.67      4.13 o
   6   6  -1        9.29        8.62      3.41 o
  -6   7  -1        7.63        5.20      3.01 o
  -5   7  -1       66.94       77.13      4.72 o
  -4   7  -1       61.90       73.89      5.27 o
  -3   7  -1      190.21      174.48      6.26 o
  -2   7  -1      231.26      219.30      7.23 o
  -1   7  -1      220.51      209.68      5.28 o
   0   7  -1      229.32      221.07      4.80 o
   1   7  -1       57.85       43.48      7.12 o
   2   7  -1      302.65      285.88      7.38 o
   3   7  -1      216.26      214.80     10.35 o
   4   7  -1       49.41       45.09      5.08 o
   5   7  -1      132.62      128.24      6.21 o
   6   7  -1      119.42      108.49      8.14 o
  -5   8  -1        6.10        6.91      2.78 o
  -4   8  -1      144.26      146.04      7.35 o
  -3   8  -1        9.88        9.69      2.00 o
  -2   8  -1      135.77      123.92      4.68 o
  -1   8  -1      153.06      146.49      4.63 o
   0   8  -1       12.34       11.36      1.28 o
   1   8  -1      271.63      264.29      7.30 o
   2   8  -1      185.29      196.32      8.50 o
   3   8  -1       43.71       51.38      6.93 o
   4   8  -1       54.55       54.48      4.41 o
   5   8  -1      146.81      149.26     10.80 o
  -5   9  -1       81.11       92.55      6.64 o
  -4   9  -1       58.37       64.01      5.24 o
  -3   9  -1      124.70      111.87      6.35 o
  -2   9  -1      123.92      140.21     11.23 o
  -1   9  -1       97.21       90.88      5.79 o
   0   9  -1       28.79       22.81      3.61 o
   1   9  -1       22.16       19.65      3.85 o
   2   9  -1        1.36        1.29      2.73 o
   3   9  -1      223.05      239.79     15.25 o
   4   9  -1       79.65       82.30      9.04 o
   5   9  -1       16.70       16.69      3.82 o
  -3  10  -1       92.87       95.62     10.28 o
  -2  10  -1      205.12      211.55      8.90 o
  -1  10  -1      118.19      117.97      7.04 o
   0  10  -1      123.93      124.26      7.31 o
   1  10  -1       17.78       25.73      5.67 o
   2  10  -1       40.40       46.34      5.23 o
   3  10  -1       56.89       59.49      5.87 o
  -2  11  -1       98.65      100.42     11.10 o
  -1  11  -1       43.77       50.01      5.25 o
   0  11  -1       85.06       89.90      6.84 o
   1  11  -1       24.43       30.06      4.80 o
   2  11  -1       29.82       32.44      5.03 o
  -2 -11   0      120.10      144.72     13.02 o
  -1 -11   0       31.48       39.64      7.55 o
   0 -11   0       37.18       47.16      7.78 o
   1 -11   0        0.64       -0.47      3.92 o
   2 -11   0        7.77        4.94      3.90 o
  -4 -10   0       14.38       13.45      5.57 o
  -3 -10   0       54.11       60.59      9.00 o
  -2 -10   0      150.45      152.00     12.51 o
  -1 -10   0      142.76      148.01      7.29 o
   0 -10   0       10.37       11.11      2.46 o
   1 -10   0       70.79       74.18      8.80 o
   2 -10   0       73.36       70.36      8.26 o
   3 -10   0        6.56        6.21      3.93 o
  -5  -9   0       44.00       51.55      6.50 o
  -4  -9   0       54.65       54.01      8.08 o
  -3  -9   0       51.40       47.95      7.61 o
  -2  -9   0       85.86       91.31      5.70 o
  -1  -9   0       65.94       65.12      4.66 o
   0  -9   0       38.97       39.40      3.48 o
   1  -9   0       44.62       40.65      3.50 o
   2  -9   0       21.04       18.94      2.58 o
   3  -9   0       53.46       50.82      3.49 o
   4  -9   0       53.67       55.83      4.87 o
   5  -9   0       55.24       61.16      6.35 o
  -5  -8   0       62.05       67.24      6.07 o
  -4  -8   0       17.52       11.51      4.68 o
  -3  -8   0       11.74       12.44      4.78 o
  -2  -8   0      148.22      131.26      6.53 o
  -1  -8   0       13.67       15.39      2.52 o
   0  -8   0     1210.88     1200.48     16.34 o
   1  -8   0       16.56       16.92      1.53 o
   2  -8   0       23.01       25.68      1.99 o
   3  -8   0       27.94       30.52      2.81 o
   4  -8   0       55.71       48.17      4.43 o
   5  -8   0      124.05      127.57      7.25 o
  -6  -7   0       41.44       42.35      5.02 o
  -5  -7   0      179.41      200.61      9.29 o
  -4  -7   0       31.44       27.67      5.66 o
  -3  -7   0       94.09       86.00      8.34 o
  -2  -7   0      126.26      131.46      6.10 o
  -1  -7   0       64.80       77.56      4.43 o
   0  -7   0      271.87      247.12     14.62 o
   1  -7   0       22.11       21.35      1.61 o
   2  -7   0      714.51      676.95      9.96 o
   3  -7   0      138.15      140.79      4.94 o
   4  -7   0       43.15       38.49      2.88 o
   5  -7   0      195.49      204.06      8.78 o
   6  -7   0      118.49      114.42      7.15 o
  -7  -6   0       96.10       94.52     10.81 o
  -6  -6   0        2.07        1.20      2.37 o
  -5  -6   0       74.58       67.72      5.38 o
  -4  -6   0      129.55      139.07      9.98 o
  -3  -6   0      219.87      231.72     12.02 o
  -2  -6   0      682.72      697.53     12.72 o
  -1  -6   0       47.91       51.41      3.38 o
   0  -6   0       42.42       38.52      1.37 o
   1  -6   0       88.56       88.83      2.93 o
   2  -6   0      226.06      208.50      5.33 o
   3  -6   0       86.40       91.84      4.23 o
   4  -6   0      164.02      165.73      5.03 o
   5  -6   0      149.55      158.01      7.46 o
   6  -6   0       26.52       28.56      4.03 o
  -7  -5   0      158.25      159.10     10.67 o
  -6  -5   0       40.25       42.46      3.44 o
  -5  -5   0      313.58      319.98      7.86 o
  -4  -5   0       20.36       16.85      2.98 o
  -3  -5   0       86.06       83.22      6.79 o
  -2  -5   0      391.78      392.55      6.42 o
  -1  -5   0      300.42      297.32      5.18 o
   0  -5   0      785.64      733.84      4.58 o
   1  -5   0      175.37      180.63      3.64 o
   2  -5   0       88.74       88.12      2.79 o
   3  -5   0      405.34      396.14      5.80 o
   4  -5   0       13.58       12.49      1.32 o
   5  -5   0       69.78       64.81      4.92 o
   6  -5   0       15.44       16.19      3.24 o
   7  -5   0       24.36       29.07      4.13 o
  -7  -4   0       26.29       26.06      5.06 o
  -6  -4   0       56.80       55.94      3.64 o
  -5  -4   0      292.40      286.16      5.94 o
  -4  -4   0      296.07      271.43      6.36 o
  -3  -4   0      174.55      167.67      4.26 o
  -2  -4   0      545.56      563.57      8.57 o
  -1  -4   0      494.90      520.73      6.17 o
   0  -4   0     1511.39     1526.46     14.44 o
   1  -4   0      280.23      286.17      4.23 o
   2  -4   0     1180.26     1218.43      9.85 o
   3  -4   0      164.93      160.55      5.45 o
   4  -4   0      151.65      157.86      3.35 o
   5  -4   0      579.14      567.72     12.75 o
   6  -4   0       57.53       51.89      4.51 o
   7  -4   0        3.82        8.07      2.83 o
  -7  -3   0       46.22       45.35      6.55 o
  -6  -3   0       78.77       75.18      4.63 o
  -5  -3   0      110.31      106.07      3.50 o
  -4  -3   0      165.36      157.52      4.50 o
  -3  -3   0     1885.14     2011.04     15.21 o
  -2  -3   0      831.17      918.54      6.85 o
  -1  -3   0      316.53      343.01      4.42 o
   0  -3   0     5071.61     5114.10     39.56 o
   1  -3   0      773.39      817.40     12.43 o
   2  -3   0      423.17      437.34      4.32 o
   3  -3   0      200.52      209.12      2.95 o
   4  -3   0       93.16       88.11      2.74 o
   5  -3   0      443.67      436.66      5.57 o
   6  -3   0        3.72        9.58      5.33 o
   7  -3   0      139.24      142.01      7.18 o
  -8  -2   0       19.81       27.82      6.12 o
  -7  -2   0       67.52       72.78      8.20 o
  -6  -2   0       32.50       32.31      2.31 o
  -5  -2   0       33.58       29.83      2.10 o
  -4  -2   0      143.76      143.01      4.38 o
  -3  -2   0      475.42      504.71      8.38 o
  -2  -2   0      383.85      386.27      4.24 o
  -1  -2   0      521.43      539.91      5.70 o
   0  -2   0      285.86      286.92      7.38 o
   1  -2   0      161.90      163.39      2.62 o
   2  -2   0     2904.04     3033.26     19.13 o
   3  -2   0      192.67      204.43      3.49 o
   4  -2   0      190.36      193.06      3.74 o
   5  -2   0      242.03      234.28      4.16 o
   6  -2   0      112.66      118.21      5.90 o
   7  -2   0      194.93      217.63      9.65 o
   8  -2   0       39.39       37.43      4.93 o
  -8  -1   0       24.16       28.23      6.50 o
  -7  -1   0       97.96       94.90      9.37 o
  -6  -1   0      131.26      128.36      5.29 o
  -5  -1   0      956.97      945.19      9.63 o
  -4  -1   0      307.70      325.05      5.86 o
  -3  -1   0       96.39       89.00      2.90 o
  -2  -1   0     1552.45     1527.22      9.95 o
  -1  -1   0     2218.30     2160.76     15.03 o
   1  -1   0     2219.08     2206.95     25.03 o
   2  -1   0      181.16      181.10      2.58 o
   3  -1   0      416.33      411.79      8.91 o
   4  -1   0       99.83       95.08      3.80 o
   5  -1   0      565.03      531.67      5.83 o
   6  -1   0      128.04      130.42      4.40 o
   7  -1   0      167.22      156.96      6.64 o
   8  -1   0       14.59       20.01      3.12 o
  -8   0   0       17.61       15.75      5.64 o
  -7   0   0       52.60       59.62      7.88 o
  -6   0   0       13.98       14.64      2.06 o
  -5   0   0      179.37      175.58      5.03 o
  -4   0   0        9.31        9.26      1.68 o
  -3   0   0      279.73      270.25      3.68 o
  -2   0   0        1.34        0.15      0.59 o
  -1   0   0      551.18      555.17      7.35 o
   1   0   0      554.94      545.56      5.42 o
   2   0   0        3.19        0.46      0.42 o
   3   0   0      280.89      275.75      3.59 o
   4   0   0        9.52        9.40      0.67 o
   5   0   0      181.98      174.49      2.68 o
   6   0   0       12.87       15.35      1.86 o
   7   0   0       51.83       54.45      4.13 o
   8   0   0       17.28       17.20      2.91 o
  -8   1   0       14.53       16.75      5.88 o
  -7   1   0      164.41      168.64      8.71 o
  -6   1   0      129.32      132.50      5.00 o
  -5   1   0      560.43      532.77      9.01 o
  -4   1   0      105.26      103.48      2.41 o
  -3   1   0      418.59      405.87      4.26 o
  -2   1   0      181.09      177.63      2.36 o
  -1   1   0     2242.87     2271.83     16.02 o
   1   1   0     2216.49     2212.71     11.50 o
   2   1   0     1536.83     1538.60     10.02 o
   3   1   0      101.68       96.22      1.87 o
   4   1   0      296.31      306.63      3.12 o
   5   1   0      942.98      918.38      8.28 o
   6   1   0      131.55      133.84      3.98 o
   7   1   0      100.40      104.70      5.36 o
   8   1   0       23.78       25.31      3.23 o
  -8   2   0       39.93       43.71      5.55 o
  -7   2   0      195.11      215.10     10.02 o
  -6   2   0      110.15      109.73      4.79 o
  -5   2   0      250.48      242.65      6.29 o
  -4   2   0      183.65      177.43      4.00 o
  -3   2   0      198.85      218.38      3.67 o
  -2   2   0     2886.39     3008.05     26.41 o
  -1   2   0      157.78      158.16      2.13 o
   0   2   0      285.64      288.72      3.81 o
   1   2   0      530.04      553.08      8.07 o
   2   2   0      374.50      382.24      3.65 o
   3   2   0      480.67      513.86      4.67 o
   4   2   0      146.35      144.71      2.71 o
   5   2   0       35.25       32.88      1.25 o
   6   2   0       33.31       32.46      3.06 o
   7   2   0       66.80       69.21      4.40 o
   8   2   0       19.89       20.97      3.12 o
  -7   3   0      140.60      146.91      8.58 o
  -6   3   0        3.70        6.85      2.99 o
  -5   3   0      440.41      434.01     14.15 o
  -4   3   0       95.03       93.57      3.72 o
  -3   3   0      202.13      202.16      3.65 o
  -2   3   0      443.79      460.53      5.64 o
  -1   3   0      780.89      831.80      9.34 o
   0   3   0     5071.12     5065.76     45.30 o
   1   3   0      318.03      328.21      2.84 o
   2   3   0      836.63      928.13      5.05 o
   3   3   0     1869.52     2042.75     10.03 o
   4   3   0      164.90      154.69      4.09 o
   5   3   0      113.80      107.74      2.72 o
   6   3   0       76.36       75.47      4.19 o
   7   3   0       48.31       47.62      3.78 o
  -7   4   0        4.38        4.92      3.12 o
  -6   4   0       57.32       49.29      5.08 o
  -5   4   0      568.25      558.12     10.10 o
  -4   4   0      155.44      164.31      8.69 o
  -3   4   0      154.13      172.28      4.30 o
  -2   4   0     1165.64     1177.74     11.94 o
  -1   4   0      275.28      286.96      4.39 o
   0   4   0     1512.56     1539.64     19.38 o
   1   4   0      501.79      526.01      3.96 o
   2   4   0      561.63      578.16      4.46 o
   3   4   0      181.89      174.06      2.85 o
   4   4   0      301.87      281.38      6.02 o
   5   4   0      287.76      283.95      5.86 o
   6   4   0       55.16       60.53      4.26 o
   7   4   0       26.72       29.98      3.11 o
  -7   5   0       23.94       32.57      5.55 o
  -6   5   0       15.18       21.84      4.16 o
  -5   5   0       65.75       66.82      4.03 o
  -4   5   0       15.38       13.50      3.22 o
  -3   5   0      418.59      409.75      7.85 o
  -2   5   0       88.84       89.77      2.84 o
  -1   5   0      168.25      168.98      5.57 o
   0   5   0      787.59      723.34      8.69 o
   1   5   0      310.47      303.83      3.72 o
   2   5   0      386.49      357.21     14.14 o
   3   5   0       81.73       78.22      1.71 o
   4   5   0       19.96       17.78      1.16 o
   5   5   0      309.74      310.10      6.34 o
   6   5   0       42.14       37.77      3.21 o
   7   5   0      158.65      167.31      8.19 o
  -6   6   0       26.08       27.04      4.29 o
  -5   6   0      147.46      153.83      6.18 o
  -4   6   0      170.87      179.88      5.34 o
  -3   6   0       85.82       87.73      5.79 o
  -2   6   0      224.63      224.12     14.34 o
  -1   6   0       89.94       90.20      6.45 o
   0   6   0       41.79       36.78      2.30 o
   1   6   0       50.81       52.80      2.55 o
   2   6   0      691.15      697.40      9.20 o
   3   6   0      215.91      188.38     12.84 o
   4   6   0      131.09      133.83      2.74 o
   5   6   0       70.21       61.37      4.32 o
   6   6   0        1.61        5.80      2.97 o
  -6   7   0      117.91      116.04      7.93 o
  -5   7   0      195.36      210.25     10.20 o
  -4   7   0       47.13       52.81      5.14 o
  -3   7   0      131.81      126.29      4.67 o
  -2   7   0      711.06      668.38      9.92 o
  -1   7   0       23.70       20.08      3.88 o
   0   7   0      272.20      257.22     14.55 o
   1   7   0       63.82       67.06      2.63 o
   2   7   0      123.53      116.40      4.92 o
   3   7   0       94.06       83.37      4.57 o
   4   7   0       30.66       29.49      3.09 o
   5   7   0      175.07      179.31      6.95 o
  -5   8   0      121.90      117.61      7.18 o
  -4   8   0       55.86       46.63      4.65 o
  -3   8   0       31.80       38.62      4.13 o
  -2   8   0       19.05       21.52      2.51 o
  -1   8   0       15.91       16.61      2.14 o
   0   8   0     1212.17     1220.45     19.09 o
   1   8   0       15.07       19.99      3.40 o
   2   8   0      144.74      130.31     13.86 o
   3   8   0       12.83       12.34      3.18 o
   4   8   0       15.70       15.23      3.05 o
   5   8   0       62.04       57.17      5.23 o
  -5   9   0       54.13       58.88      5.72 o
  -4   9   0       53.79       56.81      5.29 o
  -3   9   0       53.88       56.67      4.89 o
  -2   9   0       20.56       19.59      3.10 o
  -1   9   0       41.99       39.21      4.29 o
   0   9   0       37.78       35.79      4.10 o
   1   9   0       70.27       58.01      6.17 o
   2   9   0       85.25       87.59      6.20 o
   3   9   0       48.74       45.77      5.03 o
   4   9   0       53.98       61.38      5.73 o
   5   9   0       43.26       45.71      7.65 o
  -4  10   0       13.28       14.65      5.26 o
  -3  10   0        6.13        3.86      4.10 o
  -2  10   0       72.83       70.43      5.51 o
  -1  10   0       69.88       70.34      5.73 o
   0  10   0       10.34        9.94      3.98 o
   1  10   0      143.49      151.60      8.22 o
   2  10   0      151.60      141.11      9.24 o
   3  10   0       54.89       67.04      6.19 o
   4  10   0       13.77       16.83      5.93 o
  -2  11   0        8.57        8.25      7.12 o
  -1  11   0        0.65       15.46     14.41 o
   0  11   0       37.17       46.96      5.36 o
   1  11   0       32.53       31.01      4.70 o
   2  11   0      119.73      124.37      8.18 o
  -2 -11   1       29.19       37.61      7.29 o
  -1 -11   1       24.36       27.24      6.40 o
   0 -11   1       85.26       93.86     10.35 o
   1 -11   1       44.14       40.52      7.35 o
   2 -11   1       97.39      109.51     10.55 o
  -3 -10   1       57.82       56.81      8.32 o
  -2 -10   1       39.84       35.66      7.24 o
  -1 -10   1       17.66       21.83      5.65 o
   0 -10   1      123.79      131.44     11.38 o
   1 -10   1      118.14      121.86     10.71 o
   2 -10   1      206.31      217.56     13.57 o
   3 -10   1       92.40       96.43      6.64 o
  -5  -9   1       16.26       16.88      4.92 o
  -4  -9   1       78.27       78.58      9.66 o
  -3  -9   1      224.37      254.40     15.61 o
  -2  -9   1        0.80        2.42      3.99 o
  -1  -9   1       24.17       20.68      2.98 o
   0  -9   1       28.56       31.19      3.17 o
   1  -9   1       97.26       93.83      6.12 o
   2  -9   1      125.62      125.85      6.95 o
   3  -9   1      122.24      105.86      9.09 o
   4  -9   1       59.15       65.53      5.19 o
   5  -9   1       82.16       87.38      7.01 o
  -5  -8   1      147.33      144.26      8.45 o
  -4  -8   1       52.98       58.22      8.04 o
  -3  -8   1       42.31       42.69      7.04 o
  -2  -8   1      181.10      180.30     12.23 o
  -1  -8   1      273.11      269.99      8.44 o
   0  -8   1       13.34       16.09      5.06 o
   1  -8   1      152.32      146.31      3.63 o
   2  -8   1      131.49      114.38      3.63 o
   3  -8   1        8.65        8.01      1.90 o
   4  -8   1      148.22      143.66      7.27 o
   5  -8   1        6.68        3.00      2.54 o
  -6  -7   1      120.35      115.59      7.65 o
  -5  -7   1      132.57      131.40      7.72 o
  -4  -7   1       50.23       42.27      6.60 o
  -3  -7   1      215.86      231.35     13.15 o
  -2  -7   1      314.40      308.79     14.59 o
  -1  -7   1       59.01       65.96      4.04 o
   0  -7   1      230.58      215.88      9.17 o
   1  -7   1      216.90      208.89      4.23 o
   2  -7   1      226.59      214.67      5.80 o
   3  -7   1      190.43      176.29      5.59 o
   4  -7   1       63.90       69.59      3.79 o
   5  -7   1       68.92       72.22      5.65 o
   6  -7   1        7.36       10.46      3.09 o
  -6  -6   1        9.53        9.41      2.92 o
  -5  -6   1       40.26       40.60      4.46 o
  -4  -6   1       34.07       48.83      6.60 o
  -3  -6   1      512.32      525.36     17.97 o
  -2  -6   1       29.63       31.02      4.91 o
  -1  -6   1      227.53      234.45      6.75 o
   0  -6   1     1140.32     1114.38     16.32 o
   1  -6   1      263.35      259.21      4.94 o
   2  -6   1      736.10      758.10     10.11 o
   3  -6   1      418.15      427.24      8.08 o
   4  -6   1       50.97       47.12      2.95 o
   5  -6   1       77.69       78.63      5.64 o
   6  -6   1       15.65        9.72      2.87 o
  -7  -5   1       28.25       26.18      4.86 o
  -6  -5   1       12.55       19.32      2.55 o
  -5  -5   1       22.84       21.59      2.11 o
  -4  -5   1      137.74      124.39      4.90 o
  -3  -5   1      210.27      201.97      6.96 o
  -2  -5   1        4.08        3.20      2.79 o
  -1  -5   1      104.22      111.67      4.37 o
   0  -5   1       54.95       43.00      1.35 o
   1  -5   1      212.26      216.58      3.35 o
   2  -5   1      447.58      444.57      7.26 o
   3  -5   1      148.66      156.14      4.58 o
   4  -5   1      150.68      153.91      5.11 o
   5  -5   1       18.95       23.02      5.72 o
   6  -5   1       58.84       55.72      5.00 o
   7  -5   1      251.21      262.75     21.10 o
  -7  -4   1       76.86       78.04      7.96 o
  -6  -4   1        2.82        3.09      1.40 o
  -5  -4   1        0.17       -0.57      1.38 o
  -4  -4   1      121.05      124.02      4.56 o
  -3  -4   1      201.62      208.10      4.78 o
  -2  -4   1     1897.13     1920.01     18.51 o
  -1  -4   1      209.33      194.89      4.50 o
   0  -4   1     1827.72     1887.08     14.19 o
   1  -4   1      440.45      435.05      7.88 o
   2  -4   1      398.52      403.89      6.35 o
   3  -4   1      101.89       93.91      2.61 o
   4  -4   1      472.27      450.95      7.66 o
   5  -4   1       31.95       31.97      3.64 o
   6  -4   1       10.94       10.17      3.76 o
   7  -4   1       40.59       38.36      4.26 o
  -7  -3   1      137.53      136.14     10.54 o
  -6  -3   1       25.16       27.74      2.41 o
  -5  -3   1      548.69      546.14      7.98 o
  -4  -3   1       38.33       36.22      2.52 o
  -3  -3   1      215.70      222.03      3.69 o
  -2  -3   1      613.99      632.31      4.98 o
  -1  -3   1     1695.01     1784.49     20.44 o
   0  -3   1     2498.48     2555.84     17.67 o
   1  -3   1      741.94      801.84     12.51 o
   2  -3   1      577.76      607.78      4.99 o
   3  -3   1     1940.75     2086.88      7.85 o
   4  -3   1       95.12      104.62      2.34 o
   5  -3   1       13.00       12.30      1.16 o
   6  -3   1       44.35       49.60      4.44 o
   7  -3   1        0.47       -0.27      3.41 o
  -8  -2   1       23.37       25.88      5.96 o
  -7  -2   1       20.40       19.99      5.01 o
  -6  -2   1      244.10      246.78      7.78 o
  -5  -2   1      174.49      168.02      4.71 o
  -4  -2   1       98.59       96.26      3.49 o
  -3  -2   1      214.45      225.73      3.94 o
  -2  -2   1     1279.87     1359.47      8.06 o
  -1  -2   1      412.17      413.37      2.86 o
   0  -2   1      654.93      642.41      4.11 o
   1  -2   1      423.96      430.83      7.26 o
   2  -2   1     1229.60     1263.09      9.64 o
   3  -2   1      523.23      588.06     10.95 o
   4  -2   1       46.87       46.80      1.63 o
   5  -2   1      100.03      100.76      3.41 o
   6  -2   1        2.35        1.53      2.48 o
   7  -2   1       28.10       28.12      3.50 o
   8  -2   1       14.23       10.00      2.93 o
  -8  -1   1       10.22       12.15      5.33 o
  -7  -1   1      133.37      125.84     10.76 o
  -6  -1   1       17.52       15.52      2.43 o
  -5  -1   1       77.13       75.93      3.02 o
  -4  -1   1      435.14      435.64      7.54 o
  -3  -1   1      540.20      562.48      5.30 o
  -2  -1   1      205.98      241.11      4.88 o
  -1  -1   1      751.54      781.18     11.62 o
   1  -1   1     1547.34     1565.66      9.07 o
   2  -1   1     1417.22     1415.68      6.68 o
   3  -1   1      384.76      389.86      5.95 o
   4  -1   1      450.22      461.72      5.06 o
   5  -1   1      366.67      350.18      5.34 o
   6  -1   1      159.38      151.08      5.46 o
   7  -1   1      107.14      106.20      5.57 o
   8  -1   1       29.06       24.68      3.33 o
  -8   0   1        0.21       -4.69      4.69 o
  -7   0   1       67.07       75.48      8.62 o
  -6   0   1       96.89       96.91      4.38 o
  -5   0   1      297.92      300.10      6.80 o
  -4   0   1      717.76      697.15      7.79 o
  -3   0   1      112.74      121.76      2.27 o
  -2   0   1     1368.72     1395.78      6.54 o
  -1   0   1     2803.53     2798.90     15.11 o
   1   0   1     4527.04     4364.53     21.46 o
   2   0   1        4.17        8.29      0.62 o
   3   0   1       53.70       50.34      1.40 o
   4   0   1     1704.59     1684.18     30.53 o
   5   0   1       68.70       65.50      2.34 o
   6   0   1       10.86       11.41      1.29 o
   7   0   1       55.41       56.66      4.25 o
   8   0   1        4.38        6.15      2.56 o
  -8   1   1       12.66        8.63      3.07 o
  -7   1   1       22.34       24.18      4.08 o
  -6   1   1        9.56        9.93      2.00 o
  -5   1   1      655.85      674.24     14.72 o
  -4   1   1      379.33      399.05     10.61 o
  -3   1   1      235.27      268.57      3.29 o
  -2   1   1     3344.05     3386.91     14.28 o
  -1   1   1       47.53       51.22      1.64 o
   1   1   1     1332.95     1360.90      7.67 o
   2   1   1      120.89      113.25      1.45 o
   3   1   1      596.06      604.71      5.11 o
   4   1   1      538.21      542.50      5.98 o
   5   1   1      212.41      198.27      3.27 o
   6   1   1       32.20       30.33      1.69 o
   7   1   1        6.19        2.84      2.04 o
   8   1   1        1.77        0.48      2.29 o
  -8   2   1        4.47        6.02      3.43 o
  -7   2   1        9.92       15.01      3.87 o
  -6   2   1       31.74       28.58      2.80 o
  -5   2   1      149.54      149.55      6.72 o
  -4   2   1        4.61        3.18      0.96 o
  -3   2   1      632.43      662.60      7.18 o
  -2   2   1      238.51      225.36      3.20 o
  -1   2   1      810.99      856.09      5.52 o
   0   2   1     3181.13     3203.63     25.88 o
   1   2   1      473.61      503.42      6.04 o
   2   2   1     2797.24     2922.83      7.57 o
   3   2   1      199.96      199.77      2.48 o
   4   2   1       52.97       55.00      1.57 o
   5   2   1       32.69       31.48      1.05 o
   6   2   1      149.72      145.90      4.19 o
   7   2   1       46.58       43.47      3.61 o
   8   2   1       23.56       21.40      3.16 o
  -7   3   1       18.58       24.88      5.17 o
  -6   3   1       48.27       52.49      5.08 o
  -5   3   1      198.26      197.93      5.93 o
  -4   3   1      276.19      275.89      5.03 o
  -3   3   1      555.67      546.74     11.86 o
  -2   3   1       49.30       38.54      1.91 o
  -1   3   1      328.49      344.48      4.14 o
   0   3   1      729.44      728.35     13.74 o
   1   3   1      974.38     1056.73      7.54 o
   2   3   1      710.51      729.07      4.62 o
   3   3   1        3.10        4.32      0.72 o
   4   3   1      104.83      107.50      2.48 o
   5   3   1       73.98       67.56      2.30 o
   6   3   1       76.81       74.41      4.02 o
   7   3   1      261.81      254.43      7.88 o
  -7   4   1      167.63      171.57     11.01 o
  -6   4   1       84.56       82.31      6.26 o
  -5   4   1       67.44       65.14      3.87 o
  -4   4   1      209.45      204.41      7.40 o
  -3   4   1       29.61       32.66      1.81 o
  -2   4   1     1795.99     1771.77     15.61 o
  -1   4   1      856.98      873.23      7.34 o
   0   4   1        2.57        2.90      0.73 o
   1   4   1      474.96      465.70      4.50 o
   2   4   1      424.44      429.92      7.48 o
   3   4   1      306.98      316.87      3.42 o
   4   4   1      602.97      597.27      6.03 o
   5   4   1       21.91       21.26      1.57 o
   6   4   1       10.45       10.73      3.34 o
   7   4   1       77.38       78.28      4.52 o
  -7   5   1      162.58      183.42     10.08 o
  -6   5   1       11.54       13.32      3.52 o
  -5   5   1      219.44      235.81      9.97 o
  -4   5   1      121.68      120.42      4.32 o
  -3   5   1      308.67      294.89      6.09 o
  -2   5   1      349.46      325.11      6.03 o
  -1   5   1       58.29       59.55      2.68 o
   0   5   1      201.25      167.18      4.19 o
   1   5   1      125.42      133.80      5.31 o
   2   5   1      105.95      110.54      2.84 o
   3   5   1      390.73      380.11      5.64 o
   4   5   1      265.73      259.14      4.09 o
   5   5   1       50.67       42.69      2.54 o
   6   5   1       64.31       59.86      3.98 o
   7   5   1       46.00       53.30      4.92 o
  -6   6   1        7.32       13.49      3.69 o
  -5   6   1      111.51      112.99      6.41 o
  -4   6   1       26.96       19.84      2.35 o
  -3   6   1      444.51      417.00      7.87 o
  -2   6   1      325.95      328.03      8.35 o
  -1   6   1      146.02      157.60      5.98 o
   0   6   1      153.13      133.78      6.89 o
   1   6   1      260.13      279.48      8.24 o
   2   6   1      318.26      297.38      9.20 o
   3   6   1      293.33      276.98      9.93 o
   4   6   1       92.25       86.12      2.98 o
   5   6   1       61.74       66.71      4.03 o
   6   6   1       65.13       63.60      5.75 o
  -6   7   1        7.44        7.32      3.18 o
  -5   7   1       47.34       46.94      4.72 o
  -4   7   1       57.00       51.19      4.66 o
  -3   7   1      131.22      118.86      4.69 o
  -2   7   1       90.95      122.89     41.55 o
  -1   7   1      330.82      332.58      9.31 o
   0   7   1       73.07       77.54      4.90 o
   1   7   1      366.59      365.62     10.18 o
   2   7   1      911.89      904.00     33.11 o
   3   7   1      329.22      315.63      8.50 o
   4   7   1       61.68       62.48      3.46 o
   5   7   1      154.31      154.79      5.45 o
   6   7   1      102.36      105.88     10.03 o
  -5   8   1       89.07       90.30      6.44 o
  -4   8   1      243.28      244.89      9.66 o
  -3   8   1       19.60       24.75      4.14 o
  -2   8   1       67.30       64.00      4.77 o
  -1   8   1       54.21       51.14     11.50 o
   0   8   1      122.05      118.66      6.35 o
   1   8   1       89.74       83.90      5.58 o
   2   8   1       79.69       78.58      5.83 o
   3   8   1        5.46        6.43      2.96 o
   4   8   1      272.05      258.74     14.15 o
   5   8   1       81.93       90.82     11.07 o
   6   8   1       22.45       20.25      5.79 o
  -5   9   1      125.70      135.00      7.99 o
  -4   9   1      106.73      103.29      6.80 o
  -3   9   1       29.42       31.12      4.68 o
  -2   9   1      173.70      169.83      6.84 o
  -1   9   1       47.27       56.37      8.41 o
   0   9   1       37.24       31.38      4.11 o
   1   9   1       16.85       13.82      3.35 o
   2   9   1       60.81       55.99      5.34 o
   3   9   1      134.16      140.14     11.04 o
   4   9   1       96.20      102.62      6.91 o
   5   9   1       58.41       70.69      7.41 o
  -4  10   1        9.13        7.83      4.34 o
  -3  10   1       93.80       95.60     10.22 o
  -2  10   1       95.71       86.06      6.31 o
  -1  10   1       23.14       38.42     14.12 o
   0  10   1      269.05      267.28     12.29 o
   1  10   1        6.54        7.72      2.98 o
   2  10   1      126.57      123.57      7.67 o
   3  10   1       44.29       45.08      5.47 o
   4  10   1       57.02       60.06      7.00 o
  -2  11   1        1.13        6.44     10.76 o
  -1  11   1       11.50       64.43     42.81 o
   0  11   1       78.66       84.08      6.57 o
   1  11   1       35.70       34.34      4.75 o
   2  11   1       36.55       35.13      4.95 o
  -1 -11   2       25.44       27.06      6.28 o
   0 -11   2        6.76       -0.86      4.68 o
   1 -11   2        5.49        1.40      4.31 o
  -3 -10   2       14.81       24.15      6.90 o
  -2 -10   2      105.28      115.57     11.46 o
  -1 -10   2      174.16      176.93     13.60 o
   0 -10   2       61.81       57.64      8.11 o
   1 -10   2       80.83       79.07      9.09 o
   2 -10   2       32.36       32.28      4.51 o
   3 -10   2       22.94       21.77      3.73 o
  -4  -9   2       46.85       51.84      8.17 o
  -3  -9   2       30.57       32.99      6.79 o
  -2  -9   2       35.10       30.05      6.05 o
  -1  -9   2       75.26       85.51      9.12 o
   0  -9   2      203.78      197.37     12.91 o
   1  -9   2       34.49       32.70      3.92 o
   2  -9   2        7.92        6.72      2.75 o
   3  -9   2      159.93      163.94      7.98 o
   4  -9   2       88.06       77.37      8.84 o
  -5  -8   2       73.45       81.85      6.58 o
  -4  -8   2       61.78       55.84      7.82 o
  -3  -8   2       62.23       63.09      8.23 o
  -2  -8   2        9.77        2.96      3.72 o
  -1  -8   2        0.05        0.33      1.62 o
   0  -8   2      399.37      393.39      7.76 o
   1  -8   2       61.81       58.12      2.39 o
   2  -8   2       86.41       88.39      3.15 o
   3  -8   2       56.27       51.97      3.56 o
   4  -8   2       92.50       84.67      5.79 o
   5  -8   2       63.23       60.18      5.47 o
  -6  -7   2       11.89        9.84      3.28 o
  -5  -7   2       13.01       10.74      3.51 o
  -4  -7   2       71.32       71.55      8.28 o
  -3  -7   2       21.99       24.01      5.30 o
  -2  -7   2       39.19       32.54      5.58 o
  -1  -7   2      533.02      541.84     10.82 o
   0  -7   2       95.10       95.35      2.73 o
   1  -7   2      256.73      262.09      4.72 o
   2  -7   2      215.30      203.04      5.68 o
   3  -7   2      130.79      134.39      5.96 o
   4  -7   2       35.35       32.15      2.77 o
   5  -7   2      272.73      293.03     10.74 o
   6  -7   2       50.96       49.63      5.14 o
  -6  -6   2       74.18       72.79      9.58 o
  -5  -6   2       51.36       58.08      3.99 o
  -4  -6   2      135.90      139.79      5.61 o
  -3  -6   2       22.07       27.61      3.60 o
  -2  -6   2     1225.48     1203.46     26.35 o
  -1  -6   2      207.86      208.68      5.10 o
   0  -6   2       43.64       40.80      1.48 o
   1  -6   2      142.42      142.14      3.22 o
   2  -6   2      156.37      158.57      4.88 o
   3  -6   2      321.43      324.65      8.56 o
   4  -6   2      161.81      168.93      5.40 o
   5  -6   2      126.70      107.06      6.51 o
   6  -6   2       53.51       54.46      5.18 o
  -6  -5   2       33.81       34.81      2.64 o
  -5  -5   2      227.51      238.54      5.83 o
  -4  -5   2       25.09       25.89      2.73 o
  -3  -5   2      516.54      521.53      7.51 o
  -2  -5   2      377.94      342.17     18.92 o
  -1  -5   2      200.46      183.67     12.88 o
   0  -5   2      179.01      160.72      3.20 o
   1  -5   2       45.28       46.25      1.81 o
   2  -5   2        9.86       10.59      1.65 o
   3  -5   2      229.45      213.26      5.44 o
   4  -5   2       23.14       17.88      2.01 o
   5  -5   2      122.36      121.77      6.61 o
   6  -5   2       61.14       57.74      5.19 o
   7  -5   2       27.02       32.57      4.35 o
  -7  -4   2       27.04       32.90      5.60 o
  -6  -4   2        1.83        1.28      1.46 o
  -5  -4   2       90.52       96.90      3.78 o
  -4  -4   2      417.70      399.53      8.16 o
  -3  -4   2      201.55      198.55      5.53 o
  -2  -4   2      297.88      306.05      3.85 o
  -1  -4   2      218.48      258.88      3.05 o
   0  -4   2       27.41       23.62      1.70 o
   1  -4   2       78.59       96.99      3.27 o
   2  -4   2     1744.18     1738.52     36.25 o
   3  -4   2      133.68      132.00      4.05 o
   4  -4   2      331.96      312.06      5.85 o
   5  -4   2      502.98      495.36     12.28 o
   6  -4   2       10.08        9.54      2.95 o
   7  -4   2       12.00       10.85      3.03 o
  -7  -3   2      117.87      114.94      9.82 o
  -6  -3   2        0.80        1.56      1.43 o
  -5  -3   2      118.92      108.94      3.82 o
  -4  -3   2      345.44      336.88      7.02 o
  -3  -3   2       79.53       76.69      2.35 o
  -2  -3   2      944.62     1012.63      8.35 o
  -1  -3   2      112.66      123.58      2.27 o
   0  -3   2     1397.52     1407.45     11.49 o
   1  -3   2     1125.67     1176.32     16.45 o
   2  -3   2      851.33      877.59      8.62 o
   3  -3   2       19.73       24.14      1.79 o
   4  -3   2      317.37      287.32      7.85 o
   5  -3   2      175.47      153.43      9.39 o
   6  -3   2       31.85       33.03      3.85 o
   7  -3   2      269.15      274.03     10.26 o
  -7  -2   2       80.39       80.08      8.49 o
  -6  -2   2      146.06      144.56      6.42 o
  -5  -2   2      103.74       96.41      3.78 o
  -4  -2   2       31.49       28.89      2.20 o
  -3  -2   2      244.17      251.25      3.99 o
  -2  -2   2     4423.16     4689.57     31.28 o
  -1  -2   2      372.41      370.04      2.91 o
   0  -2   2     2835.96     2913.95     12.77 o
   1  -2   2      414.02      394.14      7.56 o
   2  -2   2      726.85      762.94      7.93 o
   3  -2   2       17.15       15.06      2.20 o
   4  -2   2       96.53       92.75      1.69 o
   5  -2   2        2.09        2.96      1.07 o
   6  -2   2      171.36      174.67      7.90 o
   7  -2   2       96.46      106.40      6.32 o
   8  -2   2        2.76        0.65      3.93 o
  -8  -1   2       16.79       15.73      5.25 o
  -7  -1   2       24.01       23.78      5.45 o
  -6  -1   2       35.22       35.61      3.55 o
  -5  -1   2      732.08      698.28      9.10 o
  -4  -1   2      140.34      151.55      3.98 o
  -3  -1   2      279.77      282.37      4.32 o
  -2  -1   2     1499.19     1550.00     10.07 o
  -1  -1   2      803.70      853.00      4.86 o
   0  -1   2     1011.07     1016.45     27.39 o
   1  -1   2      168.47      178.00      4.88 o
   2  -1   2      111.35      128.14      2.49 o
   3  -1   2      398.40      387.27     12.40 o
   4  -1   2       95.39      102.07      1.86 o
   5  -1   2      685.71      627.51     17.91 o
   6  -1   2      125.07      136.45      4.11 o
   7  -1   2        9.98       12.66      2.38 o
   8  -1   2        7.68        6.24      2.50 o
  -8   0   2       10.67       13.91      5.43 o
  -7   0   2        0.47        0.64      3.88 o
  -6   0   2      173.13      171.33      5.94 o
  -5   0   2      102.58       98.48      2.78 o
  -4   0   2      277.93      288.56      4.52 o
  -3   0   2      170.98      162.67      2.70 o
  -2   0   2      816.35      899.50      7.55 o
  -1   0   2       57.10       63.14      2.11 o
   0   0   2     6187.69     6450.41     17.48 o
   1   0   2      184.65      176.03      2.44 o
   2   0   2      547.13      547.13      4.23 o
   3   0   2       74.59       80.74      2.31 o
   4   0   2      405.84      398.01      5.01 o
   5   0   2      258.19      244.84      3.92 o
   6   0   2        2.27        0.50      1.20 o
   7   0   2       39.20       35.23      3.45 o
   8   0   2        1.75        1.71      2.14 o
  -8   1   2        1.71        3.94      3.17 o
  -7   1   2      137.16      150.73      8.32 o
  -6   1   2       74.10       75.35      4.17 o
  -5   1   2        3.79        4.06      1.19 o
  -4   1   2      243.44      245.30      6.05 o
  -3   1   2      395.59      412.52      8.33 o
  -2   1   2       65.80       68.77      2.19 o
  -1   1   2     5515.09     5597.28     53.23 o
   0   1   2       14.86       16.30      0.93 o
   1   1   2     2474.32     2526.13     15.66 o
   2   1   2     4449.74     4511.00     28.42 o
   3   1   2       52.97       67.22      1.88 o
   4   1   2      302.14      301.39      6.19 o
   5   1   2      788.87      752.71      6.70 o
   6   1   2      106.72      106.38      3.16 o
   7   1   2       79.46       74.96      4.59 o
   8   1   2       19.35       16.09      2.84 o
  -7   2   2      151.71      149.54      8.48 o
  -6   2   2       54.07       56.24      3.86 o
  -5   2   2      297.72      293.88      6.97 o
  -4   2   2      132.73      120.77      3.10 o
  -3   2   2      107.05      119.62      4.59 o
  -2   2   2     1857.25     1929.31      8.44 o
  -1   2   2      277.79      276.92      7.91 o
   0   2   2      351.28      387.53     13.48 o
   1   2   2      118.95      127.21      2.81 o
   2   2   2       24.67       21.31      0.77 o
   3   2   2      287.37      312.57      3.21 o
   4   2   2      271.63      265.03      3.13 o
   5   2   2      255.31      246.56      4.41 o
   6   2   2      238.95      233.09      4.63 o
   7   2   2       92.33       88.69      4.96 o
   8   2   2       12.84       11.87      2.56 o
  -7   3   2       25.37       26.94      4.40 o
  -6   3   2      178.11      173.98      8.52 o
  -5   3   2      214.41      204.94      8.93 o
  -4   3   2      198.89      195.34      4.68 o
  -3   3   2      295.13      318.25      4.55 o
  -2   3   2      903.03      920.23      6.65 o
  -1   3   2      120.29      127.18      2.75 o
   0   3   2     1783.06     1756.42      9.70 o
   1   3   2       94.88       99.09      2.82 o
   2   3   2       47.65       37.65      0.93 o
   3   3   2      880.81      909.57      5.90 o
   4   3   2       41.02       39.36      1.51 o
   5   3   2      286.99      278.60      4.37 o
   6   3   2       21.44       20.88      2.16 o
   7   3   2        0.09       -2.08      2.08 o
  -7   4   2       13.44       17.09      4.27 o
  -6   4   2       21.00       23.05      3.83 o
  -5   4   2       78.87       83.57      4.92 o
  -4   4   2       13.58       19.13      2.88 o
  -3   4   2      159.32      153.51      3.77 o
  -2   4   2      557.74      563.05      7.29 o
  -1   4   2      132.80      131.79      4.73 o
   0   4   2      390.12      384.10      4.39 o
   1   4   2      185.59      195.55      2.68 o
   2   4   2     2720.06     2784.84     18.78 o
   3   4   2      152.86      154.08      2.66 o
   4   4   2       84.97       86.37      2.54 o
   5   4   2      731.93      723.66     11.92 o
   6   4   2        1.53        3.47      1.90 o
   7   4   2        1.23       -0.45      2.28 o
  -7   5   2       55.96       60.37      6.24 o
  -6   5   2        5.74        9.02      3.24 o
  -5   5   2       32.77       32.86      3.91 o
  -4   5   2      157.77      162.40      5.21 o
  -3   5   2      232.80      231.30      9.09 o
  -2   5   2      173.08      163.63      4.52 o
  -1   5   2       10.76        8.52      1.58 o
   0   5   2      828.03      866.38     14.03 o
   1   5   2       66.70       58.59      2.20 o
   2   5   2      518.22      484.06      6.35 o
   3   5   2      117.60      113.28      3.51 o
   4   5   2       33.74       36.05      1.50 o
   5   5   2      126.97      120.69      3.94 o
   6   5   2        1.75        2.39      1.70 o
   7   5   2      198.62      209.05      9.44 o
  -6   6   2       46.34       45.06      5.33 o
  -5   6   2      113.66      114.17      6.56 o
  -4   6   2       62.63       68.26      3.71 o
  -3   6   2       62.53       66.75      4.36 o
  -2   6   2      531.74      546.41     11.26 o
  -1   6   2        0.02        0.50      1.26 o
   0   6   2       13.09       14.23      1.19 o
   1   6   2       10.32       13.34      2.62 o
   2   6   2      185.99      189.99      9.64 o
   3   6   2      241.78      224.15      7.58 o
   4   6   2      145.84      163.41      4.78 o
   5   6   2      151.30      154.08      4.07 o
   6   6   2        0.14        1.22      3.68 o
   7   6   2      144.70      157.54     11.68 o
  -6   7   2       54.97       59.45      5.97 o
  -5   7   2      150.90      155.75      7.94 o
  -4   7   2       23.52       25.29      5.71 o
  -3   7   2       35.24       35.36      3.78 o
  -2   7   2      228.20      219.66      7.75 o
  -1   7   2       64.68       67.25      4.99 o
   0   7   2      626.63      654.47     13.06 o
   1   7   2       16.10       17.47      2.97 o
   2   7   2        7.13       10.68      1.72 o
   3   7   2      110.49      115.05      6.87 o
   4   7   2       45.76       42.80      2.82 o
   5   7   2      181.44      198.37      9.24 o
   6   7   2       39.79       43.34      6.55 o
  -5   8   2       37.52       34.73      4.61 o
  -4   8   2       70.38       74.38      5.79 o
  -3   8   2      253.65      255.56      7.73 o
  -2   8   2      198.15      240.37     24.31 o
  -1   8   2       63.91       73.66     15.38 o
   0   8   2      795.95      781.19     15.43 o
   1   8   2       16.27       15.40      3.20 o
   2   8   2       21.63       22.86      3.62 o
   3   8   2        7.04        9.56      2.98 o
   4   8   2        2.94        1.47      2.61 o
   5   8   2      148.25      150.79      7.71 o
   6   8   2       11.04       12.52      5.32 o
  -4   9   2       16.58       18.63      3.50 o
  -3   9   2       42.47       40.34      4.23 o
  -2   9   2        0.07        2.85      2.88 o
  -1   9   2      253.09      277.93     25.22 o
   0   9   2       51.90       58.21      5.38 o
   1   9   2      167.89      166.27      8.09 o
   2   9   2      149.52      165.81      8.13 o
   3   9   2       47.56       44.34      6.78 o
   4   9   2       38.44       41.82      4.77 o
   5   9   2       64.81       81.16      9.19 o
  -3  10   2       27.25       25.93      7.71 o
  -2  10   2      115.06      108.52      7.02 o
  -1  10   2       17.80       13.57      4.93 o
   0  10   2        3.29        8.21      3.39 o
   1  10   2       62.86       63.05      5.63 o
   2  10   2       60.88       49.27      5.09 o
   3  10   2      114.10      108.29      7.21 o
   4  10   2       17.85        7.76      3.37 o
  -2  11   2       28.72       34.88      4.92 o
  -1  11   2       42.27       64.89      9.59 o
   0  11   2       59.82       84.61      6.74 o
   1  11   2        6.89       13.61      3.99 o
   2  11   2        7.32        5.38      3.20 o
  -1 -11   3       28.62       28.73      6.97 o
   0 -11   3       38.18       43.08      8.03 o
   1 -11   3       44.34       52.08      8.07 o
  -3 -10   3       19.25       27.17      6.87 o
  -2 -10   3       43.39       51.30      8.40 o
  -1 -10   3       21.90       23.88      6.02 o
   0 -10   3       23.77       30.06      6.62 o
   1 -10   3       11.83        8.81      3.02 o
   2 -10   3       78.69       80.39      6.29 o
   3 -10   3       16.34       15.03      3.54 o
  -4  -9   3       56.49       52.45      7.83 o
  -3  -9   3       94.71      104.27     10.54 o
  -2  -9   3       26.57       28.41      6.25 o
  -1  -9   3       11.08        8.64      4.63 o
   0  -9   3       45.58       38.21      5.91 o
   1  -9   3       15.99       18.79      3.38 o
   2  -9   3       59.95       61.60      5.37 o
   3  -9   3        7.97        6.09      2.66 o
   4  -9   3       86.96       92.78      9.71 o
  -5  -8   3       68.13       65.45      6.08 o
  -4  -8   3       50.86       54.33      7.97 o
  -3  -8   3       11.60        7.63      4.47 o
  -2  -8   3      235.64      225.12     13.94 o
  -1  -8   3      126.71      112.86      9.95 o
   0  -8   3      251.93      247.78      6.09 o
   1  -8   3      138.00      129.11      6.76 o
   2  -8   3       47.94       49.40      3.33 o
   3  -8   3       10.99       14.37      2.28 o
   4  -8   3       29.11       30.02      3.92 o
   5  -8   3       56.71       55.12      5.31 o
  -6  -7   3       16.50       21.16      3.93 o
  -5  -7   3       73.27       76.08      4.88 o
  -4  -7   3       12.54       18.76      3.41 o
  -3  -7   3      183.51      187.90      8.28 o
  -2  -7   3       91.62      102.25      9.00 o
  -1  -7   3      216.05      209.40      7.48 o
   0  -7   3      512.78      508.97      6.05 o
   1  -7   3      372.33      364.95      5.39 o
   2  -7   3       68.39       69.54      2.70 o
   3  -7   3        5.49        7.24      1.97 o
   4  -7   3       52.92       53.47      3.63 o
   5  -7   3      135.86      140.62      7.80 o
   6  -7   3      108.92      106.99      7.26 o
  -6  -6   3        0.17       -0.97      2.04 o
  -5  -6   3       21.22       26.83      3.17 o
  -4  -6   3      105.41       99.95      4.92 o
  -3  -6   3      135.90      133.72      6.93 o
  -2  -6   3      439.33      453.12     11.35 o
  -1  -6   3      155.83      142.09      7.44 o
   0  -6   3       51.19       52.77      2.49 o
   1  -6   3      214.05      212.48      4.35 o
   2  -6   3      866.51      849.56     11.22 o
   3  -6   3      142.15      142.23      5.04 o
   4  -6   3      102.07      107.68      4.53 o
   5  -6   3       49.12       47.76      4.65 o
   6  -6   3       32.79       31.82      4.35 o
  -6  -5   3        3.67        3.52      1.92 o
  -5  -5   3       96.38       88.72      3.80 o
  -4  -5   3      110.14      107.24      4.83 o
  -3  -5   3      102.44       96.76      2.77 o
  -2  -5   3      308.25      307.22      6.71 o
  -1  -5   3      455.33      451.54      5.11 o
   0  -5   3       34.76       38.78      1.67 o
   1  -5   3      171.01      177.02      3.52 o
   2  -5   3      421.46      416.20      9.34 o
   3  -5   3      319.79      303.28      6.72 o
   4  -5   3       21.14       15.84      2.02 o
   5  -5   3       10.23       13.61      2.88 o
   6  -5   3       30.73       37.71      4.45 o
   7  -5   3      198.39      198.56      9.66 o
  -7  -4   3       79.21       79.91      8.00 o
  -6  -4   3      129.55      121.66      5.03 o
  -5  -4   3       84.14       79.54      3.52 o
  -4  -4   3      121.94      128.88      4.97 o
  -3  -4   3      121.65      127.66      3.06 o
  -2  -4   3      294.16      292.23      3.44 o
  -1  -4   3      119.99      125.54      2.71 o
   0  -4   3     1060.94     1081.54      8.71 o
   1  -4   3      217.55      240.16     11.57 o
   2  -4   3       81.09       84.94      4.16 o
   3  -4   3       58.36       63.76      3.10 o
   4  -4   3      192.33      195.06      5.13 o
   5  -4   3        4.35        2.65      2.32 o
   6  -4   3       32.13       34.17      4.15 o
   7  -4   3        8.11        8.41      3.12 o
  -7  -3   3       12.65       10.15      4.05 o
  -6  -3   3      103.20      102.40      5.78 o
  -5  -3   3       18.84       18.00      2.22 o
  -4  -3   3       40.00       40.90      2.83 o
  -3  -3   3      219.40      219.85      3.94 o
  -2  -3   3      143.91      158.96      2.49 o
  -1  -3   3      251.34      260.79      6.98 o
   0  -3   3     1365.20     1263.83     25.29 o
   1  -3   3      223.34      211.19      3.29 o
   2  -3   3      810.84      833.09      7.77 o
   3  -3   3      321.57      317.41      5.81 o
   4  -3   3       72.50       71.25      2.64 o
   5  -3   3      243.70      219.33     10.10 o
   6  -3   3       64.42       62.54      5.02 o
   7  -3   3       62.89       64.80      5.47 o
  -7  -2   3        3.23        7.39      4.15 o
  -6  -2   3        5.31        7.95      2.34 o
  -5  -2   3       56.38       56.00      3.14 o
  -4  -2   3      224.40      238.63      6.74 o
  -3  -2   3      543.07      548.00      6.79 o
  -2  -2   3      264.95      264.76      2.61 o
  -1  -2   3      797.01      818.93     11.49 o
   0  -2   3      200.19      186.00      3.69 o
   1  -2   3      207.50      223.63      3.42 o
   2  -2   3     4639.16     4833.81     21.08 o
   3  -2   3      216.55      219.68      4.29 o
   4  -2   3      219.98      217.87      4.39 o
   5  -2   3      278.96      266.17      4.97 o
   6  -2   3      172.03      162.44      5.49 o
   7  -2   3       52.40       56.50      4.97 o
   8  -2   3        6.87        6.46      4.18 o
  -7  -1   3       65.63       73.79      8.45 o
  -6  -1   3      112.96      102.62      5.87 o
  -5  -1   3       82.92       86.64      3.60 o
  -4  -1   3      494.10      501.42      6.63 o
  -3  -1   3      974.09     1038.46      9.59 o
  -2  -1   3       77.43       70.48      1.84 o
  -1  -1   3       75.56       80.99      1.73 o
   0  -1   3      438.22      459.89      5.00 o
   1  -1   3      502.04      514.89      3.31 o
   2  -1   3     2361.98     2448.22     12.01 o
   3  -1   3      157.58      165.05      3.54 o
   4  -1   3      464.68      453.11      7.20 o
   5  -1   3       74.29       73.91      1.86 o
   6  -1   3       16.11       15.29      1.93 o
   7  -1   3       88.09       93.22      4.95 o
   8  -1   3       35.18       35.99      3.86 o
  -7   0   3       47.82       47.98      7.57 o
  -6   0   3       20.32       19.91      2.56 o
  -5   0   3      231.43      238.63      4.59 o
  -4   0   3      181.01      172.40      2.99 o
  -3   0   3      273.73      303.52      3.77 o
  -2   0   3      215.32      191.90      2.31 o
  -1   0   3      337.22      336.20      4.99 o
   0   0   3     3099.42     3198.59     14.56 o
   1   0   3      167.76      167.82      3.99 o
   2   0   3      661.40      734.92     10.48 o
   3   0   3      146.13      143.79      2.07 o
   4   0   3      389.70      383.44      4.43 o
   5   0   3      165.10      156.36      3.50 o
   6   0   3       52.25       47.11      2.67 o
   7   0   3      105.51      106.90      7.29 o
   8   0   3        5.19        4.58      2.20 o
  -7   1   3       23.87       26.35      4.01 o
  -6   1   3       35.15       28.91      3.00 o
  -5   1   3      490.08      491.46     10.69 o
  -4   1   3       35.98       34.85      1.45 o
  -3   1   3      924.32      971.40      8.85 o
  -2   1   3      253.97      223.64      3.89 o
  -1   1   3       84.21       85.34      3.03 o
   0   1   3     5661.29     5569.60     63.80 o
   1   1   3     1322.07     1349.57      8.04 o
   2   1   3      428.79      420.62      3.36 o
   3   1   3      174.24      181.30      3.02 o
   4   1   3      167.76      177.78      3.29 o
   5   1   3      566.37      554.58      6.60 o
   6   1   3       66.75       68.00      2.79 o
   7   1   3       57.63       56.80      4.15 o
   8   1   3       21.10       28.08      3.46 o
  -7   2   3       38.52       39.23      4.87 o
  -6   2   3       19.82       16.91      2.58 o
  -5   2   3       33.70       34.06      4.00 o
  -4   2   3      113.41       93.54      6.47 o
  -3   2   3     1201.72     1196.98     23.63 o
  -2   2   3       42.41       46.63      1.61 o
  -1   2   3      334.73      365.43      5.89 o
   0   2   3     4231.36     4277.25     39.19 o
   1   2   3     1048.82     1110.98      8.31 o
   2   2   3     1804.54     1925.76      7.83 o
   3   2   3      243.78      268.90      3.44 o
   4   2   3        2.68       -1.13      1.13 o
   5   2   3       96.11       97.54      3.00 o
   6   2   3       95.00       90.25      3.10 o
   7   2   3      176.09      191.72      7.04 o
   8   2   3       14.93       15.39      2.77 o
  -7   3   3       68.85       74.71      6.39 o
  -6   3   3       25.09       27.41      3.90 o
  -5   3   3        1.04        0.11      1.83 o
  -4   3   3      106.77       85.29      9.91 o
  -3   3   3      117.36      120.26      3.25 o
  -2   3   3      110.07      106.29      4.10 o
  -1   3   3      103.86      101.27      2.67 o
   0   3   3      558.63      605.87      9.23 o
   1   3   3        6.35        5.29      0.86 o
   2   3   3     1035.82     1059.33     10.35 o
   3   3   3       34.62       38.96      1.33 o
   4   3   3      468.70      473.62      4.29 o
   5   3   3      336.62      318.87      9.02 o
   6   3   3        3.80        3.98      1.14 o
   7   3   3      233.25      241.46      6.40 o
  -7   4   3       78.68       89.44      7.21 o
  -6   4   3       69.29       69.79      4.32 o
  -5   4   3      235.23      241.39      7.19 o
  -4   4   3      120.37      105.23      9.10 o
  -3   4   3      195.53      202.14      4.55 o
  -2   4   3      583.82      542.01     12.87 o
  -1   4   3      213.91      211.54      4.09 o
   0   4   3      499.11      496.08     11.25 o
   1   4   3      216.82      216.77      4.19 o
   2   4   3      259.88      267.67      3.32 o
   3   4   3       71.88       74.10      1.70 o
   4   4   3      199.67      195.45      2.96 o
   5   4   3       68.21       68.79      2.57 o
   6   4   3       71.41       75.14      2.75 o
   7   4   3       15.45       13.55      2.58 o
  -7   5   3       94.34       98.61      7.68 o
  -6   5   3       27.76       27.95      3.14 o
  -5   5   3      103.16      105.54      6.13 o
  -4   5   3      140.02      116.37      5.50 o
  -3   5   3      864.94      868.59     17.42 o
  -2   5   3      440.09      437.31      9.40 o
  -1   5   3      130.06      131.16      4.04 o
   0   5   3     2725.23     2702.96     20.30 o
   1   5   3       21.15       20.84      1.47 o
   2   5   3      192.49      191.50      3.96 o
   3   5   3      309.35      315.55      5.20 o
   4   5   3       89.22       85.38      3.18 o
   5   5   3       69.81       75.96      2.83 o
   6   5   3      102.10      101.03      4.20 o
   7   5   3       53.30       63.13      5.56 o
  -6   6   3       28.64       36.85      4.97 o
  -5   6   3       50.25       56.25      5.01 o
  -4   6   3       56.85       52.62      3.50 o
  -3   6   3      284.53      293.54      8.60 o
  -2   6   3      455.28      443.87     10.29 o
  -1   6   3       63.37       63.23      7.12 o
   0   6   3      370.22      334.36     16.25 o
   1   6   3       25.93       28.25      1.68 o
   2   6   3      926.25      867.49     37.63 o
   3   6   3       90.58       90.66      2.47 o
   4   6   3       18.70       18.36      1.56 o
   5   6   3      173.35      172.07      4.20 o
   6   6   3       18.42       14.76      4.64 o
   7   6   3       28.19       35.81      6.49 o
  -6   7   3       20.15       23.14      4.51 o
  -5   7   3       10.71       16.37      3.46 o
  -4   7   3       84.69       92.90      4.65 o
  -3   7   3      138.23      139.34     12.55 o
  -2   7   3       29.42       21.84      3.81 o
  -1   7   3       62.91       59.49      3.97 o
   0   7   3       53.77       47.38      4.49 o
   1   7   3       54.22       45.64      7.27 o
   2   7   3      353.59      360.02     10.12 o
   3   7   3       84.04       85.60      5.32 o
   4   7   3       19.59       18.80      3.21 o
   5   7   3       42.02       40.88      4.10 o
   6   7   3       24.55       29.68      6.12 o
  -5   8   3       96.04      102.89      7.08 o
  -4   8   3      188.22      184.26      6.66 o
  -3   8   3       51.33       64.55      6.34 o
  -2   8   3      171.11      169.98      7.79 o
  -1   8   3       47.97       34.95      5.17 o
   0   8   3      205.32      200.09      8.20 o
   1   8   3       53.32       47.68      4.52 o
   2   8   3      161.89      157.63      7.49 o
   3   8   3      133.31      135.36      7.05 o
   4   8   3      265.08      271.97     19.92 o
   5   8   3       43.60       36.83      6.34 o
   6   8   3       34.14       37.53      7.01 o
  -4   9   3        6.23        3.60      2.71 o
  -3   9   3       44.73       44.47      4.75 o
  -2   9   3       83.60       92.99     11.09 o
  -1   9   3       87.59       83.95      5.98 o
   0   9   3      270.90      271.45     10.18 o
   1   9   3      151.31      151.35      7.76 o
   2   9   3       17.37       18.30      3.72 o
   3   9   3       19.76       18.08      3.38 o
   4   9   3      102.49      103.81      6.80 o
   5   9   3       99.51      102.20     10.32 o
  -3  10   3       19.97       19.29      5.04 o
  -2  10   3      101.90      112.25      7.24 o
  -1  10   3       53.21       46.13      5.20 o
   0  10   3      194.87      223.25     15.15 o
   1  10   3       10.86        8.97      4.10 o
   2  10   3      187.69      175.33      8.97 o
   3  10   3        4.05        4.55      3.12 o
   4  10   3       20.63       11.36      7.68 o
  -2  11   3       11.30       19.54     13.43 o
  -1  11   3       21.78       28.80      7.54 o
   0  11   3        5.45       16.83     17.40 o
   1  11   3        1.40       12.95      3.99 o
   2  11   3       29.78       24.37      4.42 o
  -3 -10   4        7.97       10.48      5.33 o
  -2 -10   4       27.55       25.49      6.67 o
  -1 -10   4       76.15       73.54      9.36 o
   0 -10   4       36.34       35.78      4.55 o
   1 -10   4      141.19      137.26      7.89 o
   2 -10   4       16.61       12.77      3.33 o
   3 -10   4        5.55        9.65      3.24 o
  -4  -9   4       30.72       31.09      6.76 o
  -3  -9   4       22.87       21.13      5.91 o
  -2  -9   4       11.91       10.78      4.93 o
  -1  -9   4      102.73      102.33     10.22 o
   0  -9   4       49.65       57.06      5.03 o
   1  -9   4      126.84      134.14      7.34 o
   2  -9   4       27.62       30.80      4.15 o
   3  -9   4      160.85      163.77      8.31 o
   4  -9   4       17.83       20.99      6.16 o
  -5  -8   4       15.32       21.60      4.09 o
  -4  -8   4       71.72       72.91      9.00 o
  -3  -8   4      114.88      121.78     10.78 o
  -2  -8   4      114.01      120.85     10.49 o
  -1  -8   4      145.30      130.09      6.58 o
   0  -8   4      129.85      135.54      6.86 o
   1  -8   4        5.44        9.72      3.34 o
   2  -8   4      193.87      182.21      6.03 o
   3  -8   4       41.77       42.59      3.44 o
   4  -8   4       55.03       52.60      3.81 o
   5  -8   4       99.80       99.47      7.06 o
  -5  -7   4       24.31       24.41      3.19 o
  -4  -7   4       10.22       17.94      2.88 o
  -3  -7   4      124.98      125.93      7.10 o
  -2  -7   4       30.87       30.92      4.09 o
  -1  -7   4      259.89      252.88      8.31 o
   0  -7   4      188.00      173.18      7.22 o
   1  -7   4      110.01      105.65      3.22 o
   2  -7   4        9.33       12.97      2.16 o
   3  -7   4      149.53      142.29      5.44 o
   4  -7   4       86.67       86.66      4.51 o
   5  -7   4       55.94       54.36      5.26 o
   6  -7   4      104.56      113.98      7.57 o
  -6  -6   4       65.30       73.67      4.82 o
  -5  -6   4      100.31      102.27      5.38 o
  -4  -6   4       52.32       58.78      4.00 o
  -3  -6   4       15.72       14.49      3.08 o
  -2  -6   4      128.68      129.73      4.53 o
  -1  -6   4      213.69      206.70      6.98 o
   0  -6   4      386.07      350.47     14.51 o
   1  -6   4      392.34      377.04      5.11 o
   2  -6   4      640.24      608.22     17.36 o
   3  -6   4      128.81      123.97      6.19 o
   4  -6   4      113.84      115.14      4.88 o
   5  -6   4       14.59       15.85      3.35 o
   6  -6   4       13.33       18.95      4.09 o
  -6  -5   4        9.93       11.60      2.42 o
  -5  -5   4      101.52      101.60      4.06 o
  -4  -5   4       38.30       39.55      3.32 o
  -3  -5   4      536.34      515.20     18.31 o
  -2  -5   4      325.48      325.00      5.64 o
  -1  -5   4      379.29      391.52      5.32 o
   0  -5   4     1240.85     1240.80     19.58 o
   1  -5   4      760.94      760.88     12.82 o
   2  -5   4      552.42      539.76     11.15 o
   3  -5   4      101.33       97.45      5.13 o
   4  -5   4       35.45       29.46      2.64 o
   5  -5   4      151.18      155.05      7.63 o
   6  -5   4       48.50       47.40      4.95 o
   7  -5   4       35.11       40.57      5.11 o
  -6  -4   4       23.71       24.09      2.66 o
  -5  -4   4      131.61      134.74      4.56 o
  -4  -4   4      224.40      225.47      6.59 o
  -3  -4   4      558.37      560.46      7.36 o
  -2  -4   4      169.37      170.27      2.84 o
  -1  -4   4       98.56       93.06      2.59 o
   0  -4   4       12.71        7.44      1.28 o
   1  -4   4      196.95      187.40      3.76 o
   2  -4   4      502.36      508.28      6.84 o
   3  -4   4      435.10      452.99      9.92 o
   4  -4   4      294.24      289.64      6.58 o
   5  -4   4      194.28      192.37      5.34 o
   6  -4   4       16.73       12.33      4.44 o
   7  -4   4       31.36       27.85      4.33 o
  -7  -3   4      121.12      116.17      9.97 o
  -6  -3   4       16.72       15.18      2.94 o
  -5  -3   4      214.96      219.01      6.26 o
  -4  -3   4       10.00        8.13      1.84 o
  -3  -3   4      277.83      284.39      5.25 o
  -2  -3   4      999.42      964.70     13.48 o
  -1  -3   4      572.26      583.02     10.23 o
   0  -3   4      152.79      153.36      2.40 o
   1  -3   4      368.02      391.88      5.13 o
   2  -3   4      112.11      127.53      4.63 o
   3  -3   4      122.03      118.28      5.29 o
   4  -3   4      345.86      344.06      9.07 o
   5  -3   4       20.54       19.29      1.75 o
   6  -3   4       14.85       13.60      2.99 o
   7  -3   4      164.59      175.78      8.62 o
  -7  -2   4       26.90       25.98      5.42 o
  -6  -2   4       30.57       34.79      5.10 o
  -5  -2   4      437.00      414.23      8.24 o
  -4  -2   4      167.49      163.41      4.95 o
  -3  -2   4      195.85      208.00      4.43 o
  -2  -2   4     1088.87     1093.99      8.59 o
  -1  -2   4      298.04      328.57      5.42 o
   0  -2   4     2535.17     2673.17     16.30 o
   1  -2   4      623.30      682.84      7.57 o
   2  -2   4       20.78       24.90      1.43 o
   3  -2   4      384.61      371.34      8.45 o
   4  -2   4       32.48       28.03      2.05 o
   5  -2   4       94.66       86.78      3.03 o
   6  -2   4      203.95      213.18      6.55 o
   7  -2   4       76.39       79.52      9.28 o
  -7  -1   4       19.77       14.61      4.99 o
  -6  -1   4       11.17       11.35      2.82 o
  -5  -1   4      154.43      152.33      4.89 o
  -4  -1   4      207.07      216.93      4.56 o
  -3  -1   4      345.24      358.79      5.83 o
  -2  -1   4      324.80      347.27      3.92 o
  -1  -1   4      226.59      243.71      3.23 o
   0  -1   4     5706.31     5563.20     66.55 o
   1  -1   4      242.53      255.53      2.41 o
   2  -1   4      324.28      314.50      3.10 o
   3  -1   4     1165.45     1222.32     10.15 o
   4  -1   4       79.51       81.02      3.50 o
   5  -1   4      563.26      459.03     27.41 o
   6  -1   4      136.56      138.26      4.60 o
   7  -1   4       27.01       26.63      3.05 o
   8  -1   4        0.32        2.62      2.81 o
  -7   0   4       48.42       48.79      7.92 o
  -6   0   4       61.24       57.14      3.83 o
  -5   0   4        2.34        1.25      1.11 o
  -4   0   4       52.73       51.24      1.74 o
  -3   0   4      105.78      111.34      2.81 o
  -2   0   4      105.10      120.07      2.66 o
  -1   0   4      693.48      713.58      8.46 o
   0   0   4     2115.89     2234.00     14.30 o
   1   0   4      433.78      439.40      2.89 o
   2   0   4      234.15      217.84      3.38 o
   3   0   4      263.52      293.86      3.35 o
   4   0   4      592.11      600.27      6.08 o
   5   0   4      363.52      346.58      4.47 o
   6   0   4      119.68      126.02      4.37 o
   7   0   4      142.72      146.89      6.12 o
   8   0   4        0.96        1.09      2.26 o
  -7   1   4      118.59      120.23      5.85 o
  -6   1   4       51.22       56.10      3.95 o
  -5   1   4       76.77       77.81      3.14 o
  -4   1   4      262.72      275.21      4.11 o
  -3   1   4       98.53      106.89      4.31 o
  -2   1   4     1829.74     1834.26     15.51 o
  -1   1   4     1164.11     1228.16     22.27 o
   0   1   4      422.99      420.35      9.34 o
   1   1   4      633.15      655.57      4.78 o
   2   1   4       67.86       54.73      1.23 o
   3   1   4      554.00      604.16      5.63 o
   4   1   4      684.37      709.27      6.94 o
   5   1   4       73.48       81.63      3.15 o
   6   1   4      130.75      132.45      3.66 o
   7   1   4        8.65        8.60      2.68 o
   8   1   4       25.46       26.94      3.49 o
  -7   2   4      100.65      110.73      5.74 o
  -6   2   4       12.61       12.62      2.48 o
  -5   2   4      281.06      283.00      7.66 o
  -4   2   4      329.06      312.66      5.22 o
  -3   2   4       12.03       10.42      1.77 o
  -2   2   4     1130.89     1143.84      8.78 o
  -1   2   4      944.56      995.58     11.77 o
   0   2   4     4449.17     4482.78     44.37 o
   1   2   4      781.40      879.51     21.89 o
   2   2   4      204.49      234.85      3.21 o
   3   2   4     1125.13     1124.67     31.59 o
   4   2   4      182.44      165.86      5.29 o
   5   2   4      117.35      118.04      2.99 o
   6   2   4       18.89       17.77      1.82 o
   7   2   4       26.44       26.78      3.14 o
   8   2   4        6.86        6.81      2.28 o
  -7   3   4        0.88       -0.74      2.21 o
  -6   3   4       60.72       64.39      4.42 o
  -5   3   4      390.75      367.84     12.40 o
  -4   3   4       16.87       15.70      1.58 o
  -3   3   4      600.64      616.53      7.89 o
  -2   3   4      190.52      172.02      4.33 o
  -1   3   4      151.24      155.46      3.47 o
   0   3   4      438.36      423.70      5.83 o
   1   3   4       61.68       58.79      2.46 o
   2   3   4      277.59      255.50      5.94 o
   3   3   4      161.60      165.57      2.51 o
   4   3   4       55.70       53.85      1.52 o
   5   3   4      143.01      127.99      3.93 o
   6   3   4       38.73       34.52      2.01 o
   7   3   4        4.59        3.64      1.96 o
  -7   4   4       78.83       85.17      5.46 o
  -6   4   4        5.50        8.00      2.29 o
  -5   4   4       23.51       21.72      3.08 o
  -4   4   4       70.16       74.52      6.72 o
  -3   4   4       32.26       29.93      2.34 o
  -2   4   4       57.78       58.18      3.49 o
  -1   4   4        6.46        4.13      1.45 o
   0   4   4      102.79      109.80      3.34 o
   1   4   4       27.88       28.77      2.18 o
   2   4   4      816.80      779.04     11.50 o
   3   4   4       93.34       98.53      1.95 o
   4   4   4       63.34       66.80      2.17 o
   5   4   4      115.42      122.22      3.24 o
   6   4   4       66.47       67.38      2.72 o
   7   4   4       64.33       59.81      4.05 o
  -6   5   4       29.97       31.29      3.46 o
  -5   5   4      138.24      157.17      9.71 o
  -4   5   4        3.45       -0.30      3.59 o
  -3   5   4      183.42      170.27      5.02 o
  -2   5   4      531.34      547.15     46.65 o
  -1   5   4       22.82       24.38      3.58 o
   0   5   4        1.01        0.86      1.15 o
   1   5   4      120.82      127.48      3.49 o
   2   5   4      275.12      265.59      5.36 o
   3   5   4      303.28      308.76      8.62 o
   4   5   4      446.99      415.62     11.38 o
   5   5   4       47.98       42.05      2.12 o
   6   5   4        4.66        1.06      2.17 o
   7   5   4      203.32      212.82      9.37 o
  -6   6   4       49.19       47.23      4.17 o
  -5   6   4      206.22      196.92      8.82 o
  -4   6   4       68.24       60.11      4.34 o
  -3   6   4       79.33       85.82     11.34 o
  -2   6   4      724.37     1403.95    751.37 o
  -1   6   4       54.93       60.76      5.86 o
   0   6   4       45.46       43.81      2.95 o
   1   6   4       40.93       46.68      3.33 o
   2   6   4      248.26      254.25      4.86 o
   3   6   4      171.67      179.22      6.83 o
   4   6   4      151.80      151.94      4.70 o
   5   6   4       37.06       37.88      2.78 o
   6   6   4       43.70       42.82      6.44 o
   7   6   4       44.29       36.28      6.30 o
  -6   7   4       50.03       65.27      6.27 o
  -5   7   4      133.02      137.75      8.62 o
  -4   7   4       14.36       15.73      3.11 o
  -3   7   4       77.30      102.62     24.90 o
  -2   7   4      112.23       88.86     23.99 o
  -1   7   4        7.32        5.23      2.92 o
   0   7   4      319.65      309.07      7.50 o
   1   7   4       33.30       34.97      3.33 o
   2   7   4       39.80       39.57      3.96 o
   3   7   4      114.80       94.90      6.78 o
   4   7   4       66.05       61.65      4.73 o
   5   7   4      112.10      130.98     10.00 o
   6   7   4       94.27       93.09      9.05 o
  -5   8   4       91.87       86.47      6.73 o
  -4   8   4       11.14       17.12      3.44 o
  -3   8   4      119.74      221.83    101.30 o
  -2   8   4       67.40       62.34      5.24 o
  -1   8   4      138.89      139.06      7.32 o
   0   8   4      292.38      344.46     41.02 o
   1   8   4      149.49      145.39      7.23 o
   2   8   4      318.24      296.03     10.03 o
   3   8   4       17.39       13.13      3.06 o
   4   8   4      145.41      151.54     10.48 o
   5   8   4       70.23       78.43      8.50 o
  -4   9   4       24.40       30.56      3.58 o
  -3   9   4       85.42       86.61      6.22 o
  -2   9   4      108.42      113.85      7.00 o
  -1   9   4      280.58      258.65     10.27 o
   0   9   4       87.18      103.40     17.18 o
   1   9   4       99.47       98.17      6.51 o
   2   9   4      151.01      150.15      7.83 o
   3   9   4        5.47        2.42      2.87 o
   4   9   4       76.99       65.40      5.66 o
   5   9   4       54.28       55.14      7.88 o
  -3  10   4        0.60       -3.37      3.37 o
  -2  10   4       30.58       30.20      4.64 o
  -1  10   4       29.86       40.86      9.84 o
   0  10   4       76.07       67.22     13.37 o
   1  10   4       96.57      107.22     11.74 o
   2  10   4       71.11       76.22      6.17 o
   3  10   4       29.06       25.36      4.19 o
   4  10   4       44.47       44.05      5.17 o
  -1  11   4       22.56       35.95     16.54 o
   0  11   4       19.47       13.19      5.59 o
   1  11   4       42.44       65.10     17.38 o
   2  11   4       16.17       18.36      4.19 o
  -2 -10   5       20.24       23.91      6.12 o
  -1 -10   5       33.24       37.64      7.34 o
   0 -10   5        6.08       10.93      3.31 o
   1 -10   5       18.86       24.74      4.21 o
   2 -10   5       41.36       44.01      5.04 o
  -3  -9   5       56.38       57.81      8.31 o
  -2  -9   5       68.75       72.13      9.20 o
  -1  -9   5      107.59      108.49      6.54 o
   0  -9   5       91.92       89.14      6.18 o
   1  -9   5       25.50       25.55      3.96 o
   2  -9   5        3.25        7.49      3.05 o
   3  -9   5        5.92       12.17      3.56 o
   4  -9   5      112.50      123.31     11.61 o
  -4  -8   5      100.40      105.84      5.77 o
  -3  -8   5       37.61       41.41      5.15 o
  -2  -8   5       52.96       50.56      7.31 o
  -1  -8   5      191.40      197.25     10.25 o
   0  -8   5      242.82      232.02      8.95 o
   1  -8   5      282.98      269.35      9.86 o
   2  -8   5      168.44      171.86      6.08 o
   3  -8   5       74.42       73.44      4.63 o
   4  -8   5       44.10       46.08      3.71 o
   5  -8   5       13.55       10.12      3.21 o
  -5  -7   5       51.83       56.31      4.43 o
  -4  -7   5       19.42       20.97      2.93 o
  -3  -7   5      158.21      165.88      8.17 o
  -2  -7   5       49.13       50.68      3.35 o
  -1  -7   5       95.36       87.56      4.40 o
   0  -7   5       46.50       46.75      4.27 o
   1  -7   5      271.65      269.57      9.30 o
   2  -7   5       65.21       64.08      9.70 o
   3  -7   5      102.06      102.50      4.85 o
   4  -7   5       71.17       75.56      4.35 o
   5  -7   5       73.15       76.40      6.01 o
  -6  -6   5       48.78       47.89      4.14 o
  -5  -6   5       12.26        8.24      2.47 o
  -4  -6   5        6.91        1.99      1.99 o
  -3  -6   5       26.95       34.29      4.25 o
  -2  -6   5      149.91      148.57      4.99 o
  -1  -6   5      176.70      163.29      3.90 o
   0  -6   5       31.51       35.10      2.12 o
   1  -6   5       54.01       57.34      4.45 o
   2  -6   5       57.09       52.79      4.48 o
   3  -6   5       54.75       56.06      5.58 o
   4  -6   5      125.88      122.91      5.16 o
   5  -6   5       48.32       54.62      6.49 o
   6  -6   5       42.55       43.89      4.98 o
  -6  -5   5       57.19       60.22      5.71 o
  -5  -5   5       41.71       41.41      3.59 o
  -4  -5   5       71.70       65.98      4.08 o
  -3  -5   5      153.58      141.99      7.09 o
  -2  -5   5      363.35      337.82      5.52 o
  -1  -5   5      632.11      617.41      7.22 o
   0  -5   5        4.31        7.89      1.33 o
   1  -5   5      136.72      135.93      3.80 o
   2  -5   5      114.05      107.91      4.03 o
   3  -5   5      370.32      374.62     15.31 o
   4  -5   5       44.02       44.81      3.18 o
   5  -5   5       18.83       17.32      3.46 o
   6  -5   5       97.17      100.54      6.83 o
   7  -5   5       44.02       52.71      5.68 o
  -6  -4   5       44.71       43.04      4.21 o
  -5  -4   5       25.55       29.36      2.49 o
  -4  -4   5      178.15      187.48      6.23 o
  -3  -4   5      126.45      127.94      3.78 o
  -2  -4   5      288.45      287.72      4.25 o
  -1  -4   5       48.95       42.70      2.03 o
   0  -4   5      614.98      577.77      7.54 o
   1  -4   5        3.41        2.58      0.93 o
   2  -4   5      198.70      166.39     15.01 o
   3  -4   5      311.38      301.38      6.92 o
   4  -4   5      307.10      293.49      6.94 o
   5  -4   5       96.93       90.38      3.66 o
   6  -4   5       19.49       21.40      3.62 o
   7  -4   5        4.13        3.79      2.71 o
  -7  -3   5       23.08       23.28      5.28 o
  -6  -3   5       16.07       15.15      3.08 o
  -5  -3   5       10.24       11.32      2.05 o
  -4  -3   5       90.73       79.41      3.98 o
  -3  -3   5      374.71      362.30      6.14 o
  -2  -3   5      241.25      253.81      4.88 o
  -1  -3   5      130.68      130.06      2.84 o
   0  -3   5      297.22      261.14      3.52 o
   1  -3   5      317.74      326.60      4.99 o
   2  -3   5      917.47      848.93     13.30 o
   3  -3   5      230.17      231.31      5.00 o
   4  -3   5       55.57       49.09      4.69 o
   5  -3   5       50.02       49.05      3.51 o
   6  -3   5       10.34        8.79      2.25 o
   7  -3   5       89.80       99.08     15.13 o
  -7  -2   5       66.12       65.70      7.99 o
  -6  -2   5        0.34        2.22      2.33 o
  -5  -2   5       15.10       15.51      2.14 o
  -4  -2   5      408.30      408.23      8.04 o
  -3  -2   5      123.01      125.21      4.32 o
  -2  -2   5      106.19      119.11      2.49 o
  -1  -2   5      655.39      690.28      6.53 o
   0  -2   5      640.74      653.65      6.55 o
   1  -2   5      451.54      480.27      5.73 o
   2  -2   5     1169.02     1169.10      7.72 o
   3  -2   5       45.68       48.60      2.46 o
   4  -2   5      164.68      163.70      8.33 o
   5  -2   5      207.64      189.72      7.33 o
   6  -2   5       38.50       36.56      3.24 o
   7  -2   5      118.57      111.32      8.81 o
  -7  -1   5       81.63       80.98      6.11 o
  -6  -1   5      118.98      121.85      6.79 o
  -5  -1   5      248.20      249.18      6.51 o
  -4  -1   5      188.12      184.98      4.35 o
  -3  -1   5       73.74       71.22      2.36 o
  -2  -1   5      708.34      698.28      9.88 o
  -1  -1   5      366.86      366.82      7.28 o
   0  -1   5      271.74      271.74      3.81 o
   1  -1   5       14.27       11.66      1.07 o
   2  -1   5      237.53      257.60      3.43 o
   3  -1   5       28.48       32.34      1.84 o
   4  -1   5      617.18      625.53      9.57 o
   5  -1   5       77.20       69.10      2.94 o
   6  -1   5       21.09       19.30      2.21 o
   7  -1   5       36.10       41.98      3.72 o
  -7   0   5        0.97        0.52      4.07 o
  -6   0   5       35.78       35.16      3.20 o
  -5   0   5      263.44      268.33      5.57 o
  -4   0   5       14.91       14.16      1.19 o
  -3   0   5      306.76      301.67      6.38 o
  -2   0   5      501.32      511.12      7.75 o
  -1   0   5      163.96      156.12      3.72 o
   0   0   5      396.60      403.67      5.49 o
   1   0   5       60.49       57.92      1.63 o
   2   0   5       88.25       95.45      2.13 o
   3   0   5      106.66      108.12      2.66 o
   4   0   5      117.24      118.17      2.97 o
   5   0   5       27.40       32.35      2.36 o
   6   0   5        6.46        9.89      2.17 o
   7   0   5       17.36       19.33      2.77 o
   8   0   5       17.64       17.08      3.22 o
  -7   1   5       18.08       22.54      3.09 o
  -6   1   5       17.89       14.66      2.55 o
  -5   1   5      291.11      290.47      7.61 o
  -4   1   5      127.76      121.64      3.78 o
  -3   1   5      328.60      333.64      6.56 o
  -2   1   5      411.91      393.88      5.12 o
  -1   1   5       64.93       73.37      2.17 o
   0   1   5       49.49       78.93      2.53 o
   1   1   5      616.34      674.16      5.16 o
   2   1   5     1957.58     1952.06     14.54 o
   3   1   5      101.10      102.57      7.06 o
   4   1   5       71.19       73.42      2.63 o
   5   1   5      494.32      482.31      6.88 o
   6   1   5       88.18       84.85      3.03 o
   7   1   5       51.59       59.49      4.18 o
   8   1   5        1.52        0.65      2.15 o
  -7   2   5        8.52        7.95      2.68 o
  -6   2   5        9.05       10.12      2.54 o
  -5   2   5      142.03      133.88      7.49 o
  -4   2   5      237.73      230.22      4.77 o
  -3   2   5       28.53       29.17      2.50 o
  -2   2   5       86.22       75.77      3.00 o
  -1   2   5     1229.26     1312.54     14.55 o
   0   2   5     3466.35     3593.42     30.86 o
   1   2   5      412.01      449.42      7.39 o
   2   2   5     1393.41     1415.83     14.85 o
   3   2   5       85.79       88.75      2.65 o
   4   2   5      384.12      364.97      8.76 o
   5   2   5      131.54      123.86      3.84 o
   6   2   5        6.89        4.48      1.20 o
   7   2   5      190.78      180.03      5.70 o
  -7   3   5       53.33       51.15      4.39 o
  -6   3   5       68.99       69.25      4.62 o
  -5   3   5       79.73       88.26      4.65 o
  -4   3   5      156.71      136.71      4.68 o
  -3   3   5       30.20       29.36      2.56 o
  -2   3   5      782.96      751.48     11.46 o
  -1   3   5     1090.01     1139.38     15.23 o
   0   3   5      265.51      316.58      7.55 o
   1   3   5      473.50      518.92      6.88 o
   2   3   5      218.11      208.01      5.72 o
   3   3   5      286.99      307.36      5.87 o
   4   3   5      304.27      270.83      6.10 o
   5   3   5       71.39       64.01      2.73 o
   6   3   5      175.58      177.49      4.02 o
   7   3   5       87.14       78.08      4.58 o
  -7   4   5       56.43       53.65      4.59 o
  -6   4   5       23.29       23.40      3.00 o
  -5   4   5      261.29      273.11     14.84 o
  -4   4   5      148.22      144.58      9.18 o
  -3   4   5      267.85      255.67     10.76 o
  -2   4   5      997.61     1052.34    102.85 o
  -1   4   5      144.10      141.40      5.75 o
   0   4   5      489.91      472.84      7.04 o
   1   4   5       27.95       21.86      3.89 o
   2   4   5      232.56      235.98      6.59 o
   3   4   5       12.66       11.51      0.87 o
   4   4   5       82.22       78.78      1.95 o
   5   4   5       79.60       79.63      4.00 o
   6   4   5      174.11      170.58      4.19 o
   7   4   5        6.36        6.46      2.64 o
  -6   5   5       77.36       84.81      5.91 o
  -5   5   5       54.57       54.32      4.99 o
  -4   5   5       18.24       15.38      7.12 o
  -3   5   5     1008.98      962.99     18.05 o
  -2   5   5      195.15      280.53     62.88 o
  -1   5   5      318.89      322.90     11.10 o
   0   5   5      572.63      550.41      7.90 o
   1   5   5      306.47      315.70      6.58 o
   2   5   5      756.62      739.94     23.80 o
   3   5   5      327.31      336.74      8.62 o
   4   5   5       53.94       45.78      2.05 o
   5   5   5      110.30      109.19      5.53 o
   6   5   5        7.33        7.80      2.39 o
   7   5   5       49.31       48.00      4.74 o
  -6   6   5        7.39        9.04      3.33 o
  -5   6   5       13.55       13.35      3.46 o
  -4   6   5      145.39      134.96      6.70 o
  -3   6   5      213.90      201.44      7.90 o
  -2   6   5       94.78       79.78      5.61 o
  -1   6   5      220.51      218.97      7.89 o
   0   6   5      210.90      224.84     10.74 o
   1   6   5        8.58        8.00      2.18 o
   2   6   5     1206.66     1162.00     28.01 o
   3   6   5      167.88      156.24      5.30 o
   4   6   5       65.12       63.54      4.48 o
   5   6   5       79.47       85.17      4.99 o
   6   6   5       24.05       27.72      5.34 o
  -5   7   5      147.89      160.52      8.56 o
  -4   7   5       34.04       33.88      4.02 o
  -3   7   5        5.03       86.44     63.86 o
  -2   7   5       62.94      155.01     82.09 o
  -1   7   5       26.31       27.64      4.11 o
   0   7   5       10.97       12.24      3.12 o
   1   7   5        1.73        2.21      1.28 o
   2   7   5      135.38      147.75     15.35 o
   3   7   5        3.20        1.44      2.29 o
   4   7   5      129.28      139.03      6.74 o
   5   7   5       10.35        7.71      3.71 o
   6   7   5        0.18       -5.09      5.09 o
  -5   8   5       50.01       52.40      5.48 o
  -4   8   5       59.65       51.29     11.17 o
  -3   8   5       61.90      102.44     29.46 o
  -2   8   5      219.46      220.40      9.01 o
  -1   8   5       64.78     1391.86   1124.42 o
   0   8   5      420.20      383.25     11.40 o
   1   8   5       28.18       47.50     18.91 o
   2   8   5       23.29       32.83      6.74 o
   3   8   5      133.31      137.54      7.11 o
   4   8   5      173.05      169.95      7.99 o
   5   8   5       87.24       90.84      9.07 o
  -4   9   5        0.62        6.62      3.43 o
  -3   9   5       92.40      121.74     23.92 o
  -2   9   5      240.29      233.72      9.92 o
  -1   9   5        0.23        7.75      4.17 o
   0   9   5      160.77      159.23     10.71 o
   1   9   5       41.33       55.11     16.31 o
   2   9   5      199.51      241.29     27.85 o
   3   9   5       96.93      104.07      6.77 o
   4   9   5       14.41       10.98      3.28 o
   5   9   5      226.40      251.36     15.40 o
  -3  10   5        4.31       49.79     33.06 o
  -2  10   5       60.82       61.93      5.90 o
  -1  10   5      117.03      128.64      8.11 o
   0  10   5      185.42      184.78      9.42 o
   1  10   5       79.83       99.60     22.91 o
   2  10   5      100.46      107.97      7.33 o
   3  10   5        2.35        3.55      3.06 o
  -1  11   5       37.81       45.83      5.86 o
   0  11   5       16.13      160.29    115.68 o
   1  11   5        2.28       31.26     27.06 o
  -1 -10   6        2.62        4.68      4.32 o
   0 -10   6       35.17       34.26      4.53 o
   1 -10   6       10.76       15.26      3.75 o
   2 -10   6        9.94       12.14      3.57 o
  -3  -9   6        5.77       10.93      5.31 o
  -2  -9   6        5.21       -4.02      4.92 o
  -1  -9   6       59.79       59.40      5.12 o
   0  -9   6      168.33      181.51      8.73 o
   1  -9   6       33.71       37.81      4.62 o
   2  -9   6       39.71       38.34      4.72 o
   3  -9   6      125.69      132.27      7.87 o
  -4  -8   6       70.85       78.57      5.18 o
  -3  -8   6       11.51        6.16      3.00 o
  -2  -8   6       79.71       82.15      6.42 o
  -1  -8   6       28.36       22.70      3.36 o
   0  -8   6        0.95       -1.81      2.62 o
   1  -8   6       28.86       38.22      4.38 o
   2  -8   6       62.53       62.67      4.01 o
   3  -8   6        2.85        5.45      2.07 o
   4  -8   6       58.53       55.32      4.12 o
  -5  -7   6       17.92       24.25      3.55 o
  -4  -7   6       26.94       31.28      4.82 o
  -3  -7   6       76.87       83.47      6.31 o
  -2  -7   6      113.59      121.59      5.23 o
  -1  -7   6      110.14      107.54      4.97 o
   0  -7   6      165.56      161.23      9.75 o
   1  -7   6       41.59       39.91      4.21 o
   2  -7   6       11.60       13.72      3.21 o
   3  -7   6       39.93       36.08      4.25 o
   4  -7   6       51.15       57.29      4.05 o
   5  -7   6       24.20       19.77      3.82 o
  -5  -6   6      153.84      162.71      6.89 o
  -4  -6   6       87.61       99.18      5.20 o
  -3  -6   6       53.28       59.74      5.20 o
  -2  -6   6       13.28        8.85      2.99 o
  -1  -6   6       90.51       86.32      4.24 o
   0  -6   6      403.00      390.87      8.60 o
   1  -6   6       52.54       45.78      4.31 o
   2  -6   6       85.03       90.61      7.87 o
   3  -6   6       35.54       38.57      4.16 o
   4  -6   6       23.82       25.31      3.38 o
   5  -6   6       50.38       48.01      4.99 o
   6  -6   6       45.99       54.23      5.63 o
  -6  -5   6       10.96       17.82      5.15 o
  -5  -5   6       49.79       51.37      3.97 o
  -4  -5   6      173.22      175.36      6.44 o
  -3  -5   6       72.90       66.82      3.99 o
  -2  -5   6      105.55       99.80      7.03 o
  -1  -5   6       29.79       28.35      2.95 o
   0  -5   6       26.79       28.30      2.34 o
   1  -5   6      466.46      471.37     10.85 o
   2  -5   6      523.07      482.87     11.46 o
   3  -5   6       72.91       76.64      5.12 o
   4  -5   6       55.78       58.16      4.44 o
   5  -5   6       70.15       67.36      5.41 o
   6  -5   6       12.83        9.00      3.05 o
  -6  -4   6       13.41       13.54      4.58 o
  -5  -4   6       43.44       39.41      3.21 o
  -4  -4   6        0.13        2.18      1.87 o
  -3  -4   6      105.83      102.87      2.50 o
  -2  -4   6      462.98      464.72      6.11 o
  -1  -4   6       34.01       35.35      2.61 o
   0  -4   6        4.94        5.78      0.96 o
   1  -4   6       56.34       48.78      3.08 o
   2  -4   6      271.05      257.49      8.21 o
   3  -4   6       79.71       79.55      2.76 o
   4  -4   6      204.46      208.45      6.30 o
   5  -4   6      220.59      216.36      5.69 o
   6  -4   6       27.78       24.66      3.12 o
   7  -4   6       60.14       62.70      7.57 o
  -6  -3   6       22.62       17.71      4.53 o
  -5  -3   6      185.56      188.68      6.33 o
  -4  -3   6      184.43      167.44      4.82 o
  -3  -3   6       25.95       24.99      1.55 o
  -2  -3   6      473.75      452.02      5.98 o
  -1  -3   6      237.64      245.57      5.39 o
   0  -3   6       85.06       82.16      3.41 o
   1  -3   6      128.77      129.37      3.41 o
   2  -3   6      122.57      126.43      6.93 o
   3  -3   6      336.84      325.01      5.70 o
   4  -3   6       51.71       58.08      4.57 o
   5  -3   6       21.13       20.65      3.31 o
   6  -3   6      108.51      101.54      5.20 o
   7  -3   6       46.00       41.77      4.93 o
  -7  -2   6        0.69        1.12      2.41 o
  -6  -2   6        3.22        1.74      2.49 o
  -5  -2   6       14.71       12.87      2.16 o
  -4  -2   6      283.91      278.65      6.96 o
  -3  -2   6      241.83      221.09      8.89 o
  -2  -2   6      432.48      403.89      5.17 o
  -1  -2   6       53.08       44.29      2.38 o
   0  -2   6      935.57      964.49     10.43 o
   1  -2   6      204.53      206.58      4.12 o
   2  -2   6      118.60      122.81      2.69 o
   3  -2   6       47.18       49.80      2.47 o
   4  -2   6      151.64      145.77      6.50 o
   5  -2   6      317.26      286.79      9.21 o
   6  -2   6      152.91      147.42      6.01 o
   7  -2   6        4.60        6.96      2.21 o
  -7  -1   6        8.20        6.53      2.93 o
  -6  -1   6        6.29        5.99      2.78 o
  -5  -1   6       11.16        9.06      1.97 o
  -4  -1   6      123.49      113.84      7.05 o
  -3  -1   6      158.50      154.30      3.43 o
  -2  -1   6      345.39      333.35     20.88 o
  -1  -1   6      337.80      343.28      7.50 o
   0  -1   6     1738.51     1763.27     18.64 o
   1  -1   6      423.28      421.17      5.81 o
   2  -1   6      686.44      694.71      5.94 o
   3  -1   6      345.83      350.76      4.38 o
   4  -1   6      395.27      395.41      7.91 o
   5  -1   6      238.27      219.60      6.52 o
   6  -1   6        1.84       -0.43      1.80 o
   7  -1   6       22.97       25.41      2.59 o
  -7   0   6       34.80       33.94      4.58 o
  -6   0   6       27.88       30.40      3.09 o
  -5   0   6        2.40        4.56      1.44 o
  -4   0   6      169.15      169.94      3.53 o
  -3   0   6      122.23      123.74      3.20 o
  -2   0   6      332.75      344.01      9.22 o
  -1   0   6      581.89      577.97      9.54 o
   0   0   6       62.50       71.87      3.06 o
   1   0   6      190.24      186.81      3.98 o
   2   0   6      754.01      742.85      4.75 o
   3   0   6      239.39      226.68      3.32 o
   4   0   6      132.89      121.19      3.04 o
   5   0   6       48.13       42.79      1.93 o
   6   0   6      194.15      184.85      5.58 o
   7   0   6       69.17       67.36      3.78 o
  -7   1   6      136.78      135.79      6.38 o
  -6   1   6       39.71       46.83      3.78 o
  -5   1   6      320.52      309.60      8.02 o
  -4   1   6      240.67      209.55     16.04 o
  -3   1   6      237.37      237.63      4.45 o
  -2   1   6      182.85      172.59      4.05 o
  -1   1   6        2.84        1.08      0.77 o
   0   1   6      578.00      565.45      5.64 o
   1   1   6       56.64       61.20      2.11 o
   2   1   6      157.64      155.07      2.68 o
   3   1   6       55.95       53.07      1.72 o
   4   1   6      282.57      271.26      5.49 o
   5   1   6        9.93        9.80      1.47 o
   6   1   6       71.63       76.51      3.71 o
   7   1   6       24.04       28.42      3.23 o
  -7   2   6       46.35       45.09      4.13 o
  -6   2   6       19.66       23.47      2.96 o
  -5   2   6      115.28      112.26      6.13 o
  -4   2   6        3.90        3.91      1.09 o
  -3   2   6       25.01       23.48      4.59 o
  -2   2   6      116.70      118.99      7.84 o
  -1   2   6      259.60      265.46      5.54 o
   0   2   6     5388.06     5488.96     40.76 o
   1   2   6      571.94      610.08     16.36 o
   2   2   6       84.32       77.89      2.07 o
   3   2   6       27.30       24.22      1.93 o
   4   2   6      152.12      160.58      4.87 o
   5   2   6       87.42       88.66      4.52 o
   6   2   6       27.81       24.11      2.19 o
   7   2   6       27.53       24.51      2.45 o
  -7   3   6      123.36      120.08      6.39 o
  -6   3   6        4.20        2.13      2.14 o
  -5   3   6      346.32      326.61     10.13 o
  -4   3   6        5.75        7.20      3.79 o
  -3   3   6      312.16      318.02     12.98 o
  -2   3   6      179.22      180.51      7.45 o
  -1   3   6      119.28      132.45     14.67 o
   0   3   6       73.30     3742.16   3169.76 o
   1   3   6      241.39      251.93      3.80 o
   2   3   6     1211.95     1172.38     22.63 o
   3   3   6       20.46       19.19      1.90 o
   4   3   6        2.94        2.09      0.51 o
   5   3   6      369.26      354.00      6.97 o
   6   3   6       93.66       89.28      3.00 o
   7   3   6       53.32       55.84      3.99 o
  -6   4   6       11.60       16.50      2.87 o
  -5   4   6       19.22       18.88      4.64 o
  -4   4   6        5.11        7.88      3.97 o
  -3   4   6       74.13       63.82     12.24 o
  -2   4   6      318.58      344.42      9.26 o
  -1   4   6       45.83       64.57     15.47 o
   0   4   6      394.62      391.20     11.68 o
   1   4   6      352.81      387.80     27.68 o
   2   4   6      872.36      866.93     34.40 o
   3   4   6       42.17       46.86      6.93 o
   4   4   6      257.66      254.97      5.72 o
   5   4   6       39.20       38.95      2.90 o
   6   4   6        4.95        4.85      2.12 o
   7   4   6       72.31       64.74      5.53 o
  -6   5   6       32.36       34.61      3.74 o
  -5   5   6      152.22      154.73     11.03 o
  -4   5   6       61.45       63.12      7.25 o
  -3   5   6       25.05       19.16      6.12 o
  -2   5   6      218.89      225.18     19.70 o
  -1   5   6       35.98       33.56      3.58 o
   0   5   6      119.13      108.71      5.66 o
   1   5   6       16.50       17.90      3.09 o
   2   5   6      154.72      195.24     30.73 o
   3   5   6      631.68      635.68     11.97 o
   4   5   6       78.65       83.54      4.59 o
   5   5   6      113.03      115.55      8.34 o
   6   5   6       49.26       52.92      3.59 o
   7   5   6       82.94       75.44      5.93 o
  -6   6   6       31.03       28.05      3.54 o
  -5   6   6      116.74      117.91     10.15 o
  -4   6   6       94.82       82.37      5.60 o
  -3   6   6       76.82       81.11      5.45 o
  -2   6   6      754.37      733.61     14.69 o
  -1   6   6       35.30       31.01      3.89 o
   0   6   6      618.86      627.22     16.33 o
   1   6   6       37.54      103.24     57.97 o
   2   6   6      305.44      318.92     26.28 o
   3   6   6      154.46      151.93      6.62 o
   4   6   6        5.95        5.32      2.28 o
   5   6   6      132.23      122.58      8.83 o
   6   6   6      127.67      139.55     10.05 o
  -5   7   6       33.82       36.96      6.55 o
  -4   7   6       54.38       52.31      4.91 o
  -3   7   6      257.65      276.87     26.17 o
  -2   7   6       44.84       32.31      8.85 o
  -1   7   6       77.46       71.28      5.60 o
   0   7   6      613.53      645.36     14.27 o
   1   7   6        9.34        4.15      8.62 o
   2   7   6       85.24       94.26      6.28 o
   3   7   6        5.74        5.80      4.66 o
   4   7   6       11.54       12.23      2.94 o
   5   7   6       94.23       89.49      8.37 o
   6   7   6       76.99       78.90      8.67 o
  -4   8   6       20.71       11.32      3.21 o
  -3   8   6      114.47      135.92     18.49 o
  -2   8   6       27.21       24.47      4.61 o
  -1   8   6       75.49       77.05      6.19 o
   0   8   6       32.11       24.30      4.20 o
   1   8   6       68.41       67.93      6.04 o
   2   8   6      277.48      285.58     11.45 o
   3   8   6       13.08       16.61      3.58 o
   4   8   6      109.95      111.18      7.60 o
   5   8   6      100.59       96.68      9.33 o
  -4   9   6       14.99       22.70      4.11 o
  -3   9   6        5.15       12.64     10.15 o
  -2   9   6       55.68       44.22      4.99 o
  -1   9   6        7.75       17.20      5.96 o
   0   9   6       16.02       22.67      8.06 o
   1   9   6        0.52       -2.58      7.76 o
   2   9   6      211.88      235.21     12.16 o
   3   9   6       28.34       38.58      7.23 o
   4   9   6       48.25       50.56      8.95 o
  -2  10   6       13.70        6.55     10.54 o
  -1  10   6       33.32       42.33      5.60 o
   0  10   6      564.32      595.73     29.06 o
   1  10   6        5.06        0.82      6.42 o
   2  10   6       32.69       60.03     26.93 o
   3  10   6        2.02        8.77      5.98 o
   0  11   6       42.02       58.01      6.36 o
   1  11   6       13.91       14.71      4.25 o
  -2  -9   7        2.34       -1.77      4.54 o
  -1  -9   7      166.63      169.98      8.24 o
   0  -9   7       36.62       39.92      4.64 o
   1  -9   7      153.52      163.02      8.68 o
   2  -9   7        5.90        8.81      2.95 o
   3  -9   7       12.13       17.14      3.61 o
  -4  -8   7       11.99       14.31      2.84 o
  -3  -8   7       23.15       30.20      4.56 o
  -2  -8   7       27.62       24.15      4.11 o
  -1  -8   7       47.21       54.12      4.04 o
   0  -8   7        3.91        3.20      2.64 o
   1  -8   7      101.99      109.05      6.89 o
   2  -8   7       57.87       63.32      7.45 o
   3  -8   7       12.03       13.03      2.53 o
   4  -8   7       66.16       70.64      4.72 o
  -4  -7   7        4.06        2.94      2.23 o
  -3  -7   7      124.52      129.47      7.83 o
  -2  -7   7       32.14       41.72      4.92 o
  -1  -7   7       66.07       67.79      4.17 o
   0  -7   7       39.18       47.85      3.85 o
   1  -7   7       55.97       56.00      4.90 o
   2  -7   7      204.27      205.76      8.88 o
   3  -7   7      144.86      153.54      7.86 o
   4  -7   7       70.98       73.74      4.67 o
   5  -7   7       87.99       93.96      6.89 o
  -5  -6   7       25.14       26.47      3.33 o
  -4  -6   7       14.53       15.11      2.64 o
  -3  -6   7       79.99       77.08      4.53 o
  -2  -6   7      155.50      143.69      5.31 o
  -1  -6   7      121.53      115.94      4.91 o
   0  -6   7       75.83       83.93      4.42 o
   1  -6   7        2.30        3.22      2.04 o
   2  -6   7        1.27        2.11      2.43 o
   3  -6   7      161.93      174.79      7.96 o
   4  -6   7       48.34       44.58      4.52 o
   5  -6   7       19.50       20.85      3.76 o
   6  -6   7       20.42       27.92      4.42 o
  -5  -5   7        9.21        9.03      2.45 o
  -4  -5   7       25.11       29.23      3.11 o
  -3  -5   7      108.37      103.80      4.89 o
  -2  -5   7       40.37       37.01      2.73 o
  -1  -5   7      144.46      146.87      5.26 o
   0  -5   7      225.52      217.14      6.41 o
   1  -5   7      175.85      173.22      5.85 o
   2  -5   7       18.35       16.00      4.43 o
   3  -5   7       51.99       46.62      3.63 o
   4  -5   7       21.17       18.92      2.77 o
   5  -5   7        1.50        4.60      3.65 o
   6  -5   7       16.84       16.28      3.42 o
  -6  -4   7       36.57       43.00      6.92 o
  -5  -4   7       23.07       25.79      3.74 o
  -4  -4   7       50.10       48.83      2.92 o
  -3  -4   7      172.94      165.76      4.55 o
  -2  -4   7       30.86       27.16      2.37 o
  -1  -4   7       99.00      100.68      4.16 o
   0  -4   7      259.40      251.18      4.66 o
   1  -4   7      141.18      142.46      3.90 o
   2  -4   7      506.27      522.97      9.41 o
   3  -4   7      235.07      228.09      8.41 o
   4  -4   7      162.79      154.00      7.42 o
   5  -4   7       30.46       33.08      3.07 o
   6  -4   7       47.46       45.86      3.99 o
  -6  -3   7       16.64       16.99      3.43 o
  -5  -3   7        4.83        2.98      1.84 o
  -4  -3   7       25.55       31.92      2.84 o
  -3  -3   7      419.87      408.57      7.25 o
  -2  -3   7       54.36       54.91      2.45 o
  -1  -3   7       86.71       88.58      3.59 o
   0  -3   7      132.30      127.32      4.39 o
   1  -3   7      234.95      245.32      4.91 o
   2  -3   7      662.76      681.35     10.09 o
   3  -3   7      154.57      145.88      3.75 o
   4  -3   7       31.92       27.73      3.75 o
   5  -3   7        6.12        5.95      2.74 o
   6  -3   7       33.64       34.95      3.49 o
   7  -3   7       95.06      101.46      5.64 o
  -6  -2   7       52.23       58.14      5.22 o
  -5  -2   7        7.72        8.23      2.11 o
  -4  -2   7       77.79       76.68      4.07 o
  -3  -2   7      522.32      502.98      6.96 o
  -2  -2   7       12.30       11.92      1.24 o
  -1  -2   7       26.60       28.61      1.62 o
   0  -2   7      347.93      355.39      6.76 o
   1  -2   7       13.50       12.93      1.92 o
   2  -2   7      655.30      620.96     10.53 o
   3  -2   7      113.94      109.46      2.99 o
   4  -2   7      418.31      400.55     10.80 o
   5  -2   7       43.99       48.71      4.50 o
   6  -2   7       31.84       38.19      4.37 o
   7  -2   7       88.12       80.66      6.13 o
  -6  -1   7       22.05       28.66      4.08 o
  -5  -1   7      596.82      592.24     13.42 o
  -4  -1   7      102.02      101.97      5.59 o
  -3  -1   7       42.15       43.22      1.66 o
  -2  -1   7        6.46        5.37      1.84 o
  -1  -1   7      274.18      286.14      7.44 o
   0  -1   7      312.33      304.06      5.90 o
   1  -1   7       24.34       22.61      1.18 o
   2  -1   7      299.75      289.35      6.12 o
   3  -1   7      126.84      121.53      3.06 o
   4  -1   7      242.37      235.35      6.34 o
   5  -1   7       42.11       43.76      3.37 o
   6  -1   7       44.70       43.97      3.51 o
   7  -1   7       30.44       28.62      3.25 o
  -7   0   7       19.31       21.48      4.10 o
  -6   0   7       23.55       21.36      3.79 o
  -5   0   7       97.34       95.70      3.74 o
  -4   0   7       89.97       89.15      4.52 o
  -3   0   7      505.03      494.84     13.54 o
  -2   0   7      522.68      529.87      9.65 o
  -1   0   7       43.81       39.58      3.11 o
   0   0   7     1983.34     1989.05     18.83 o
   1   0   7      189.55      178.39      3.63 o
   2   0   7      764.74      753.25      9.17 o
   3   0   7       74.75       74.07      2.47 o
   4   0   7        9.28        9.49      1.38 o
   5   0   7      106.01      110.83      4.82 o
   6   0   7       27.66       29.27      3.04 o
   7   0   7        8.82       10.03      2.10 o
  -7   1   7       28.61       24.37      4.21 o
  -6   1   7       31.51       36.97      3.57 o
  -5   1   7       37.13       36.56      3.74 o
  -4   1   7       58.96       60.07      4.13 o
  -3   1   7      683.13      689.83     11.94 o
  -2   1   7       96.90       97.93      4.43 o
  -1   1   7      327.68      346.17      8.04 o
   0   1   7      157.79      133.45      3.35 o
   1   1   7      248.23      240.01      3.26 o
   2   1   7      575.89      542.90      6.92 o
   3   1   7      190.17      193.41      6.50 o
   4   1   7      156.28      162.85      4.13 o
   5   1   7      300.08      287.60      5.59 o
   6   1   7       16.06       12.69      2.28 o
   7   1   7       90.19       85.06      4.32 o
  -6   2   7        8.60        6.36      3.44 o
  -5   2   7      151.54      153.32      7.14 o
  -4   2   7      309.52      288.48      6.49 o
  -3   2   7       87.74       83.05      3.60 o
  -2   2   7      718.22      687.33     42.83 o
  -1   2   7      272.80      261.52      8.24 o
   0   2   7      235.88      237.08      5.66 o
   1   2   7       24.81       33.50      2.16 o
   2   2   7      147.86      151.67      5.00 o
   3   2   7       52.17       47.65      1.86 o
   4   2   7      535.81      499.03      8.30 o
   5   2   7       96.23       84.98      4.75 o
   6   2   7       24.47       24.80      2.73 o
   7   2   7      127.46      127.66      5.04 o
  -6   3   7        1.08        0.80      2.23 o
  -5   3   7      187.45      195.96      8.35 o
  -4   3   7      316.46      319.98     14.62 o
  -3   3   7      544.20      532.50     17.43 o
  -2   3   7      146.12      130.17      8.30 o
  -1   3   7       37.49       37.71      4.30 o
   0   3   7      450.67      420.67      9.63 o
   1   3   7       40.66       45.39      2.87 o
   2   3   7       72.32       69.27      2.55 o
   3   3   7      218.72      212.15      9.01 o
   4   3   7      266.06      210.85     11.81 o
   5   3   7        6.37       13.47      3.27 o
   6   3   7       99.47      109.29      4.13 o
   7   3   7       18.17       16.23      3.07 o
  -6   4   7       22.90       22.74      3.25 o
  -5   4   7       79.82       76.09      8.12 o
  -4   4   7       46.36       46.55      6.48 o
  -3   4   7      543.88      531.52     12.48 o
  -2   4   7      143.41      122.72      6.04 o
  -1   4   7      161.06      186.15     13.63 o
   0   4   7     1104.41     1146.71     16.34 o
   1   4   7       57.37      175.98    120.59 o
   2   4   7      590.39      586.29     11.21 o
   3   4   7       73.22       69.00      7.64 o
   4   4   7      108.32       88.27      6.62 o
   5   4   7      144.15      148.74      6.66 o
   6   4   7       59.18       53.53      4.40 o
   7   4   7       24.97       28.06      4.08 o
  -6   5   7       75.66       82.32      5.36 o
  -5   5   7        0.16        4.00      4.20 o
  -4   5   7        1.54       -2.28      3.87 o
  -3   5   7      323.39      326.03     10.22 o
  -2   5   7      138.49      151.45     12.34 o
  -1   5   7      117.75      124.63     14.51 o
   0   5   7      312.85      284.71     11.85 o
   1   5   7      206.68      233.54     18.76 o
   2   5   7      410.65      414.79     10.16 o
   3   5   7      192.46      214.80     30.45 o
   4   5   7       25.96       32.88      7.29 o
   5   5   7       78.92       92.91      7.67 o
   6   5   7        4.69        9.47      2.18 o
  -5   6   7       12.68       12.63      4.79 o
  -4   6   7       71.75       66.42      5.26 o
  -3   6   7       29.29       27.63      3.80 o
  -2   6   7       68.24       86.06     13.37 o
  -1   6   7       28.74       30.71      5.50 o
   0   6   7      277.82      271.04      9.25 o
   1   6   7       12.64       11.86      3.32 o
   2   6   7      648.83      657.70     13.67 o
   3   6   7        7.71       20.42      8.64 o
   4   6   7      366.63      355.40      9.91 o
   5   6   7       29.16       29.98      5.24 o
   6   6   7       34.02       36.79      6.05 o
  -5   7   7      225.55      228.57     14.76 o
  -4   7   7      118.13      100.36     14.83 o
  -3   7   7       92.92      101.75      6.65 o
  -2   7   7      100.73      106.89      9.89 o
  -1   7   7      123.06      117.28     12.90 o
   0   7   7      186.83      193.90      8.48 o
   1   7   7       33.98       26.00      4.01 o
   2   7   7       56.98       39.90      9.68 o
   3   7   7      159.50      173.16     11.74 o
   4   7   7      138.66      136.71      6.81 o
   5   7   7       37.24       50.75      7.24 o
   6   7   7       36.79       40.69      6.63 o
  -4   8   7       71.50       82.88      7.79 o
  -3   8   7      103.48      115.40      7.40 o
  -2   8   7      177.40      217.95     23.50 o
  -1   8   7        5.50        2.98      8.15 o
   0   8   7      100.94       87.83      7.58 o
   1   8   7        3.51        4.83      3.18 o
   2   8   7       63.49       48.44     31.03 o
   3   8   7       76.75       92.79     19.12 o
   4   8   7       30.89       36.39      4.87 o
   5   8   7       23.03       34.31      6.42 o
  -3   9   7       24.87       39.99     12.70 o
  -2   9   7       37.63       43.39      5.36 o
  -1   9   7       22.19       21.32      5.76 o
   0   9   7        9.57       16.53      4.34 o
   1   9   7        4.75        6.89      3.45 o
   2   9   7      135.46      129.04     17.92 o
   3   9   7        2.95       14.57     14.84 o
   4   9   7       11.79       37.08     24.72 o
  -2  10   7       31.41       32.60      5.19 o
  -1  10   7      149.85      147.98      8.89 o
   0  10   7       61.06       65.55      6.50 o
   1  10   7       73.41       86.45     15.50 o
   2  10   7       23.44       16.82      5.57 o
   3  10   7        5.72       28.60     20.44 o
  -1  -9   8       81.52       89.03     10.38 o
   0  -9   8       68.78       69.58      5.89 o
   1  -9   8       32.25       34.57      4.76 o
   2  -9   8        6.66        7.96      3.31 o
  -3  -8   8       37.96       41.01      6.07 o
  -2  -8   8        2.30        3.84      3.12 o
  -1  -8   8       53.94       52.60      4.09 o
   0  -8   8        0.14        0.49      2.56 o
   1  -8   8        0.25        0.51      2.72 o
   2  -8   8        2.49        4.44      2.81 o
   3  -8   8        7.92        9.80      3.40 o
   4  -8   8       61.51       60.99      5.64 o
  -4  -7   8       64.32       70.25      4.90 o
  -3  -7   8       16.91       13.14      2.78 o
  -2  -7   8       87.59       93.06      6.81 o
  -1  -7   8       48.32       50.77      3.79 o
   0  -7   8       86.15       89.65      4.97 o
   1  -7   8       87.72       86.15      6.03 o
   2  -7   8       64.24       59.35      5.28 o
   3  -7   8       57.90       58.50      5.36 o
   4  -7   8       67.62       73.64      5.92 o
   5  -7   8        6.71        6.06      3.15 o
  -5  -6   8       62.22       72.49      5.00 o
  -4  -6   8       59.59       67.83      4.67 o
  -3  -6   8       57.57       52.76      3.97 o
  -2  -6   8      119.89      126.86      7.46 o
  -1  -6   8       87.23       88.98      4.53 o
   0  -6   8      125.13      117.02      5.30 o
   1  -6   8      183.26      188.41      6.65 o
   2  -6   8      165.58      148.60      7.65 o
   3  -6   8       66.16       60.20      5.16 o
   4  -6   8       31.48       35.64      4.32 o
   5  -6   8       88.39       91.59      6.74 o
  -5  -5   8       13.47       11.24      7.27 o
  -4  -5   8       22.22       22.25      2.93 o
  -3  -5   8        7.39       12.15      2.29 o
  -2  -5   8       11.08       11.47      2.01 o
  -1  -5   8      210.11      191.04      6.17 o
   0  -5   8       40.39       32.21      3.02 o
   1  -5   8      168.47      160.54      5.15 o
   2  -5   8       63.52       67.95      3.59 o
   3  -5   8       52.63       51.96      3.98 o
   4  -5   8      181.21      187.95      6.90 o
   5  -5   8      102.59      106.47      7.05 o
   6  -5   8      112.04      118.70      7.83 o
  -6  -4   8       87.74       87.59      9.76 o
  -5  -4   8       29.51       31.97      4.15 o
  -4  -4   8       11.14       10.08      2.18 o
  -3  -4   8       21.32       22.24      2.66 o
  -2  -4   8      924.57      897.60     10.40 o
  -1  -4   8       70.79       75.12      3.35 o
   0  -4   8        7.28        7.54      1.27 o
   1  -4   8      133.28      128.06      5.03 o
   2  -4   8       97.97       93.37      4.45 o
   3  -4   8       61.13       73.81      5.52 o
   4  -4   8      132.58      131.55      7.16 o
   5  -4   8       76.54       73.49      9.58 o
   6  -4   8       80.28       78.57      5.18 o
  -6  -3   8        2.28        3.50      4.07 o
  -5  -3   8       82.11       83.49      4.69 o
  -4  -3   8      131.46      127.25      5.33 o
  -3  -3   8      344.09      312.29      7.59 o
  -2  -3   8      477.52      479.98      6.71 o
  -1  -3   8      464.78      452.41      8.20 o
   0  -3   8      124.88      137.65      4.80 o
   1  -3   8      252.88      246.61      6.48 o
   2  -3   8       44.41       43.01      3.06 o
   3  -3   8      257.09      244.98      6.48 o
   4  -3   8       58.93       62.96      5.18 o
   5  -3   8       46.97       41.74      4.46 o
   6  -3   8       51.51       49.93      9.02 o
   7  -3   8       69.95       76.15      5.14 o
  -6  -2   8       14.47       14.56      3.40 o
  -5  -2   8        2.49        5.44      2.16 o
  -4  -2   8      418.74      397.98     11.45 o
  -3  -2   8       62.52       64.16      2.71 o
  -2  -2   8      305.25      299.70      6.17 o
  -1  -2   8      122.91      127.41      3.27 o
   0  -2   8      205.73      205.08      5.63 o
   1  -2   8      162.03      167.89      5.17 o
   2  -2   8      108.44       98.44      4.04 o
   3  -2   8      379.60      360.48      5.81 o
   4  -2   8      378.86      363.31     10.79 o
   5  -2   8       66.73       60.76      5.08 o
   6  -2   8       10.17       12.34      3.26 o
   7  -2   8        3.22        4.08      2.34 o
  -6  -1   8       30.62       32.69      4.43 o
  -5  -1   8       13.59       16.25      2.69 o
  -4  -1   8       78.58       79.28      5.25 o
  -3  -1   8       99.21       95.04      3.31 o
  -2  -1   8      209.67      217.53      6.90 o
  -1  -1   8      233.68      246.91      7.46 o
   0  -1   8      497.99      480.88     11.37 o
   1  -1   8      232.97      236.84      4.70 o
   2  -1   8        7.71        7.33      1.16 o
   3  -1   8       57.19       56.43      5.85 o
   4  -1   8      306.73      292.05      9.56 o
   5  -1   8       33.13       27.37      3.80 o
   6  -1   8       16.14       17.07      3.49 o
   7  -1   8      103.09       94.18      5.40 o
  -6   0   8       56.50       64.63      6.01 o
  -5   0   8        1.55        4.50      3.79 o
  -4   0   8       18.14       18.97      2.51 o
  -3   0   8       28.84       28.86      1.97 o
  -2   0   8      474.60      489.81     10.10 o
  -1   0   8      426.95      429.73     11.87 o
   0   0   8      371.30      365.34      8.86 o
   1   0   8      114.23      110.93      3.72 o
   2   0   8      279.32      273.56      4.67 o
   3   0   8      141.96      140.14      2.77 o
   4   0   8      415.22      401.47      6.14 o
   5   0   8       37.75       29.79      2.93 o
   6   0   8      152.44      155.33      6.16 o
   7   0   8       34.51       38.39      3.88 o
  -6   1   8        0.86        0.69      3.22 o
  -5   1   8      142.64      135.06      6.52 o
  -4   1   8      117.89      111.97      5.42 o
  -3   1   8       61.05       61.40      3.69 o
  -2   1   8      362.02      358.70      8.80 o
  -1   1   8      191.78      190.80      6.58 o
   0   1   8      176.33      162.29      4.88 o
   1   1   8       31.35       28.17      2.02 o
   2   1   8       38.66       39.94      1.68 o
   3   1   8      338.15      342.24      7.26 o
   4   1   8      236.11      243.60      5.14 o
   5   1   8      290.83      284.48      7.10 o
   6   1   8       23.19       24.63      2.90 o
   7   1   8        7.69        9.47      2.11 o
  -6   2   8       54.70       50.95      5.58 o
  -5   2   8      112.84      107.69      6.19 o
  -4   2   8       67.84       70.20      7.96 o
  -3   2   8       19.27       19.53      2.51 o
  -2   2   8       58.30       53.07      2.47 o
  -1   2   8      125.50      113.52      4.58 o
   0   2   8      617.70      631.73      7.66 o
   1   2   8       56.76       58.00      2.60 o
   2   2   8      471.13      469.29      6.18 o
   3   2   8       62.75       60.78      3.33 o
   4   2   8      197.03      185.73      5.37 o
   5   2   8       24.59       22.22      2.13 o
   6   2   8       10.96       13.00      2.30 o
   7   2   8       13.16       15.68      2.38 o
  -6   3   8       10.15       10.01      2.43 o
  -5   3   8       42.77       39.88      4.35 o
  -4   3   8       36.44       44.51      4.78 o
  -3   3   8       10.69       13.01      4.52 o
  -2   3   8        8.65        5.76      1.67 o
  -1   3   8      802.61      834.05     22.59 o
   0   3   8       10.83        9.40      1.78 o
   1   3   8      241.21      249.30      4.86 o
   2   3   8      414.95      401.31      5.40 o
   3   3   8      258.05      238.21      6.16 o
   4   3   8      182.58      178.69      8.93 o
   5   3   8      357.63      321.64      8.98 o
   6   3   8       21.18       22.65      2.84 o
   7   3   8       12.88       11.40      2.15 o
  -6   4   8       69.66       75.64      5.20 o
  -5   4   8       23.75       30.83      5.72 o
  -4   4   8       35.88       31.12      5.77 o
  -3   4   8       27.61       24.90      5.19 o
  -2   4   8     1344.67     1315.53     44.89 o
  -1   4   8      115.71      119.58      6.15 o
   0   4   8      218.09      261.07     14.78 o
   1   4   8      308.25      311.75      9.10 o
   2   4   8       76.06       71.76      4.85 o
   3   4   8      112.59      108.21      5.29 o
   4   4   8      133.21      145.48      5.70 o
   5   4   8      112.22      110.79      6.75 o
   6   4   8       20.33       12.84      1.96 o
   7   4   8       66.36       63.43      3.78 o
  -5   5   8       39.48       41.53      6.50 o
  -4   5   8       28.56       33.58      6.13 o
  -3   5   8      175.04      162.27     19.47 o
  -2   5   8      270.06      272.03      9.50 o
  -1   5   8      125.54      373.81    223.94 o
   0   5   8       27.55       26.37      3.77 o
   1   5   8       95.09      109.03     15.62 o
   2   5   8      110.53      112.95      6.07 o
   3   5   8      124.89      136.25      6.24 o
   4   5   8       50.80       45.35      9.21 o
   5   5   8       49.94       90.28      7.99 o
   6   5   8      124.69      143.10     14.54 o
  -5   6   8       66.52       61.83      8.18 o
  -4   6   8       62.45       51.99      8.67 o
  -3   6   8       42.15       39.20      4.57 o
  -2   6   8      178.60      175.78      8.26 o
  -1   6   8      185.67      213.68     31.78 o
   0   6   8       45.52       42.13      4.47 o
   1   6   8      121.18      113.35      6.44 o
   2   6   8      267.75      270.78      9.31 o
   3   6   8       21.08       18.23      4.31 o
   4   6   8      108.50      126.21     21.95 o
   5   6   8      122.49      162.17     11.09 o
   6   6   8      108.24      127.45     23.05 o
  -4   7   8       15.37        7.66      8.19 o
  -3   7   8       72.12       76.57      5.99 o
  -2   7   8       22.86       45.82     15.61 o
  -1   7   8      226.10      231.29     10.94 o
   0   7   8     1232.43     1241.65     20.85 o
   1   7   8       39.91       42.05      4.94 o
   2   7   8      185.42      194.22      8.44 o
   3   7   8       39.08       36.61      4.33 o
   4   7   8       76.66      115.30     37.30 o
   5   7   8       45.75       85.06      8.90 o
  -4   8   8        9.80        1.72     12.20 o
  -3   8   8       44.53       50.30      5.53 o
  -2   8   8       36.83       52.32     18.11 o
  -1   8   8       43.03       40.35      5.08 o
   0   8   8       18.67       13.56      3.82 o
   1   8   8        6.86        8.91      3.69 o
   2   8   8      213.34      227.21      9.62 o
   3   8   8       14.57       11.39      4.83 o
   4   8   8      175.82      214.35     42.99 o
   5   8   8       59.86       97.63     10.15 o
  -3   9   8        5.93       13.19      3.78 o
  -2   9   8       97.73      126.04     19.50 o
  -1   9   8        0.47        0.47      3.68 o
   0   9   8       98.18       99.23      7.39 o
   1   9   8       15.47       15.07      7.07 o
   2   9   8       16.51       22.44      5.01 o
   3   9   8        4.10       -6.99      9.37 o
   4   9   8       35.30       60.67     27.74 o
  -1  10   8       66.35       59.37      7.85 o
   0  10   8      284.28      308.09     14.31 o
   1  10   8       30.36       36.94     17.87 o
   2  10   8       41.89       45.55      9.34 o
  -2  -8   9       52.52       57.52      6.01 o
  -1  -8   9       11.82       16.56      4.26 o
   0  -8   9       23.45       22.47      3.86 o
   1  -8   9      110.48      112.70      7.41 o
   2  -8   9       12.15       17.45      3.72 o
   3  -8   9       42.15       49.89      5.48 o
  -3  -7   9       49.02       57.20      5.91 o
  -2  -7   9       69.12       69.25      9.37 o
  -1  -7   9       39.50       42.88      3.69 o
   0  -7   9       21.66       22.56      3.10 o
   1  -7   9        5.75       10.68      3.22 o
   2  -7   9       45.20       43.99      4.93 o
   3  -7   9       34.02       42.14      5.74 o
   4  -7   9        4.61        4.56      3.73 o
  -4  -6   9       85.60       86.19      6.92 o
  -3  -6   9       23.92       24.94      3.06 o
  -2  -6   9       43.41       45.09      4.97 o
  -1  -6   9      205.72      210.49      7.01 o
   0  -6   9       64.96       64.91      4.23 o
   1  -6   9       96.66       85.64      4.89 o
   2  -6   9       66.38       64.11      5.50 o
   3  -6   9        0.66       -0.55      2.66 o
   4  -6   9       34.80       39.44      4.71 o
   5  -6   9        4.56        2.12      4.42 o
  -5  -5   9       47.63       62.90      6.39 o
  -4  -5   9        8.82       12.49      2.52 o
  -3  -5   9      144.37      146.52      6.68 o
  -2  -5   9      142.26      127.90      5.20 o
  -1  -5   9      208.56      200.34      6.59 o
   0  -5   9      194.64      196.76      5.75 o
   1  -5   9      241.51      230.71      6.30 o
   2  -5   9       32.96       29.53      2.74 o
   3  -5   9        1.14        3.22      2.28 o
   4  -5   9       35.32       36.23      3.55 o
   5  -5   9       11.85       13.98      3.71 o
  -5  -4   9       45.00       55.58      5.45 o
  -4  -4   9       25.98       28.96      4.31 o
  -3  -4   9       52.78       48.47      3.44 o
  -2  -4   9       13.76       12.01      1.77 o
  -1  -4   9       12.37       14.13      2.06 o
   0  -4   9       21.81       20.98      2.69 o
   1  -4   9       24.82       25.05      2.79 o
   2  -4   9      748.57      744.29     12.16 o
   3  -4   9       43.18       42.96      4.58 o
   4  -4   9        8.91        8.25      2.94 o
   5  -4   9       15.15       12.39      3.13 o
   6  -4   9       24.81       23.68      4.23 o
  -5  -3   9       30.88       35.22      4.47 o
  -4  -3   9       78.57       76.38      4.43 o
  -3  -3   9       62.65       66.42      5.34 o
  -2  -3   9       47.82       51.68      2.44 o
  -1  -3   9       27.16       27.19      1.85 o
   0  -3   9        8.37        7.48      2.06 o
   1  -3   9      175.32      169.69      5.76 o
   2  -3   9      583.67      583.85     10.41 o
   3  -3   9      129.94      126.75      5.02 o
   4  -3   9       87.20       94.67      6.29 o
   5  -3   9       17.12       22.08      3.85 o
   6  -3   9       29.52       30.30      4.43 o
  -6  -2   9       47.24       44.75      4.97 o
  -5  -2   9       20.25       24.02      3.03 o
  -4  -2   9       34.19       37.67      4.32 o
  -3  -2   9      178.11      175.86      6.59 o
  -2  -2   9       96.77       90.32      3.83 o
  -1  -2   9       23.59       24.08      2.36 o
   0  -2   9      984.92      985.71     12.60 o
   1  -2   9        2.22        2.14      1.90 o
   2  -2   9      348.20      355.58      8.22 o
   3  -2   9      141.61      145.78      5.12 o
   4  -2   9       10.96       16.48      3.33 o
   5  -2   9       43.84       49.36      4.90 o
   6  -2   9       20.43       19.72      3.79 o
  -6  -1   9        5.23        3.89      3.06 o
  -5  -1   9      189.36      196.01      7.03 o
  -4  -1   9       47.71       48.24      4.63 o
  -3  -1   9      246.53      249.22      5.60 o
  -2  -1   9       86.00       84.66      3.67 o
  -1  -1   9      335.84      337.58      7.22 o
   0  -1   9       64.22       67.17      2.66 o
   1  -1   9       67.82       64.03      2.73 o
   2  -1   9      168.98      162.74      4.56 o
   3  -1   9       93.61       88.31      3.86 o
   4  -1   9       25.70       21.26      3.55 o
   5  -1   9      291.36      278.38     10.26 o
   6  -1   9       43.88       41.68      4.79 o
   7  -1   9        9.73       12.47      3.57 o
  -6   0   9       44.99       47.33      5.89 o
  -5   0   9       22.14       25.13      5.57 o
  -4   0   9      227.98      226.19     13.59 o
  -3   0   9      240.39      231.67      6.10 o
  -2   0   9      490.70      492.01     10.79 o
  -1   0   9       54.09       53.93      4.10 o
   0   0   9      168.29      179.42      6.79 o
   1   0   9      133.21      132.68      4.45 o
   2   0   9      686.54      688.36     10.25 o
   3   0   9       48.19       45.55      2.29 o
   4   0   9      124.17      125.31      3.29 o
   5   0   9      116.11      111.60      5.10 o
   6   0   9       18.71       17.34      2.79 o
   7   0   9        4.28        3.63      3.25 o
  -6   1   9       18.55       15.78      3.92 o
  -5   1   9       32.77       31.87      6.05 o
  -4   1   9       26.67       26.98      3.10 o
  -3   1   9      303.96      292.86      8.22 o
  -2   1   9      118.38      116.64      5.46 o
  -1   1   9        6.38        5.25      2.44 o
   0   1   9      258.76      262.69      8.08 o
   1   1   9      246.62      250.05      6.14 o
   2   1   9      769.94      746.56      7.60 o
   3   1   9      188.82      180.75      4.00 o
   4   1   9       57.96       62.23      2.94 o
   5   1   9       63.54       62.23      3.97 o
   6   1   9        0.74        2.02      2.21 o
   7   1   9       68.95       74.41      6.75 o
  -6   2   9       23.44       24.34      4.44 o
  -5   2   9      105.68      102.14      6.28 o
  -4   2   9       83.45       90.22      9.32 o
  -3   2   9       23.92       23.06      2.89 o
  -2   2   9       17.89       16.35      1.79 o
  -1   2   9       39.74       29.07      2.05 o
   0   2   9       28.62       24.74      2.44 o
   1   2   9       16.93       15.88      1.73 o
   2   2   9       36.24       37.03      2.82 o
   3   2   9      195.51      175.91      4.19 o
   4   2   9      220.32      211.29      8.37 o
   5   2   9        9.46        6.70      2.02 o
   6   2   9       49.94       48.25      3.84 o
   7   2   9      111.24      116.61      5.89 o
  -6   3   9        7.62       12.34      3.62 o
  -5   3   9       54.54       53.52      4.79 o
  -4   3   9       60.66       55.40      7.68 o
  -3   3   9      341.50      335.28      8.08 o
  -2   3   9      231.96      191.55     21.56 o
  -1   3   9      146.79      127.69     11.63 o
   0   3   9     1064.37     1085.83     20.46 o
   1   3   9      330.25      344.44     14.97 o
   2   3   9       71.27       66.27      2.63 o
   3   3   9        3.98        2.01      1.35 o
   4   3   9      228.40      217.40     11.72 o
   5   3   9      138.60      141.81      5.38 o
   6   3   9       29.68       30.33      3.26 o
  -5   4   9      130.60      118.30     11.16 o
  -4   4   9       13.05       19.30      5.86 o
  -3   4   9      192.95      209.56     12.71 o
  -2   4   9      111.93      109.89      6.21 o
  -1   4   9       77.10       82.77      6.48 o
   0   4   9      592.30      704.87     66.79 o
   1   4   9      211.00      224.42      8.03 o
   2   4   9     1600.66     1547.40     19.65 o
   3   4   9      102.04      100.42      5.39 o
   4   4   9       57.75       59.60      3.60 o
   5   4   9       49.65       38.91      4.01 o
   6   4   9       63.73       60.59      4.35 o
  -5   5   9        8.04        7.78      4.30 o
  -4   5   9        2.14        1.91      3.44 o
  -3   5   9      155.73      133.32     12.28 o
  -2   5   9        4.28        3.71      2.94 o
  -1   5   9       94.79      110.22     21.29 o
   0   5   9       64.69       92.28     25.05 o
   1   5   9      138.91      131.55     16.48 o
   2   5   9      555.97      566.24     12.80 o
   3   5   9      135.65      131.58      6.54 o
   4   5   9       42.84       43.48      4.03 o
   5   5   9        2.34        2.38      2.61 o
   6   5   9       43.49       44.94      4.95 o
  -5   6   9      118.18      112.31     10.96 o
  -4   6   9       30.84       33.21      6.86 o
  -3   6   9       32.67       20.48      4.66 o
  -2   6   9       30.40       39.68      4.59 o
  -1   6   9        7.76       28.80     19.88 o
   0   6   9      513.91      475.08     12.91 o
   1   6   9       20.80       22.86      3.95 o
   2   6   9      196.91      201.33      8.49 o
   3   6   9        7.92        4.59      2.92 o
   4   6   9       50.86       55.52      9.15 o
   5   6   9        3.25       -5.82      5.82 o
   6   6   9        9.74       14.27      6.30 o
  -4   7   9       40.42       27.73     10.48 o
  -3   7   9       87.15       82.72      6.35 o
  -2   7   9       84.78       94.49      6.67 o
  -1   7   9       43.21      374.65    285.91 o
   0   7   9      184.61      198.69      9.10 o
   1   7   9       79.09      194.38    108.23 o
   2   7   9       47.47       58.61      5.51 o
   3   7   9       31.99       50.69     13.35 o
   4   7   9      110.33      131.31     25.44 o
   5   7   9      118.63       79.03      8.76 o
  -3   8   9       81.78       78.34      6.51 o
  -2   8   9      129.47      135.03      8.29 o
  -1   8   9       32.40       74.37     34.57 o
   0   8   9       88.82       99.50      7.04 o
   1   8   9        1.41        4.96      8.82 o
   2   8   9      154.14      159.95      8.63 o
   3   8   9       57.55      107.73     54.35 o
   4   8   9       43.78       29.18      6.20 o
  -2   9   9        7.12       27.32     18.94 o
  -1   9   9        6.83        0.87      3.61 o
   0   9   9       45.23      106.70     54.90 o
   1   9   9        3.90        7.57      3.85 o
   2   9   9      184.38      194.89     15.25 o
   3   9   9        4.35        9.77      6.57 o
   0  10   9       25.41       28.45      5.19 o
   1  10   9       15.69       16.38      4.53 o
  -1  -8  10       80.35       90.17     10.71 o
   0  -8  10       12.98       17.39      3.04 o
   1  -8  10       25.92       27.33      4.41 o
   2  -8  10        7.76        8.18      3.31 o
  -3  -7  10       18.73       19.75      4.24 o
  -2  -7  10       10.76       12.85      3.72 o
  -1  -7  10       24.77       26.04      4.41 o
   0  -7  10       14.72       19.25      2.93 o
   1  -7  10       50.73       60.25      4.61 o
   2  -7  10       85.05       90.42      6.79 o
   3  -7  10       56.70       56.59      5.68 o
  -3  -6  10       17.29       19.34      3.97 o
  -2  -6  10       47.21       51.86      5.50 o
  -1  -6  10       10.59        9.16      2.36 o
   0  -6  10       17.48       19.98      2.95 o
   1  -6  10      130.97      149.82      7.63 o
   2  -6  10      102.89       93.38      6.53 o
   3  -6  10       87.46       82.39      5.29 o
   4  -6  10       71.02       75.17      6.25 o
  -4  -5  10        8.94       14.05      3.83 o
  -3  -5  10       40.91       50.94      5.46 o
  -2  -5  10       33.90       36.15      6.16 o
  -1  -5  10       83.94       86.78      4.69 o
   0  -5  10       36.06       36.79      3.38 o
   1  -5  10       34.87       30.88      2.84 o
   2  -5  10       14.77       10.95      2.52 o
   3  -5  10      165.52      173.11      8.73 o
   4  -5  10       60.82       65.89      4.72 o
   5  -5  10       58.27       60.23      5.91 o
  -5  -4  10        8.98       13.75      3.69 o
  -4  -4  10      100.42      106.40      7.40 o
  -3  -4  10       32.42       36.45      4.84 o
  -2  -4  10       91.77       93.32      4.58 o
  -1  -4  10       46.36       51.84      2.61 o
   0  -4  10       30.76       32.88      3.13 o
   1  -4  10      175.03      175.83      6.32 o
   2  -4  10       83.07       84.42      4.63 o
   3  -4  10        5.64        5.36      2.19 o
   4  -4  10       32.28       37.67      4.83 o
   5  -4  10       42.03       45.46      5.18 o
  -5  -3  10        9.22       13.34      3.56 o
  -4  -3  10       55.00       58.31      5.58 o
  -3  -3  10      188.85      188.15      8.91 o
  -2  -3  10      150.13      156.02      5.29 o
  -1  -3  10      314.44      306.61      6.53 o
   0  -3  10       27.69       27.85      2.82 o
   1  -3  10      378.41      379.61      8.79 o
   2  -3  10       44.15       43.85      4.05 o
   3  -3  10       96.17       93.67      4.60 o
   4  -3  10       21.75       26.10      4.06 o
   5  -3  10       20.59       27.26      4.22 o
   6  -3  10       44.66       48.03      5.37 o
  -5  -2  10        4.62        3.53      2.09 o
  -4  -2  10       98.98       94.20      7.37 o
  -3  -2  10       87.88       84.95      6.20 o
  -2  -2  10       60.01       58.84      3.40 o
  -1  -2  10      101.96      102.38      4.49 o
   0  -2  10       32.84       33.91      2.99 o
   1  -2  10       88.66       90.41      4.43 o
   2  -2  10      217.60      207.49      6.41 o
   3  -2  10      393.65      388.14      8.49 o
   4  -2  10      372.85      366.07     11.86 o
   5  -2  10       17.29       23.06      3.88 o
   6  -2  10       39.63       46.16      5.28 o
  -5  -1  10       41.35       46.01      7.68 o
  -4  -1  10        4.40        6.98      4.49 o
  -3  -1  10       85.00       89.24      4.97 o
  -2  -1  10       20.56       18.24      2.15 o
  -1  -1  10       38.55       41.70      3.10 o
   0  -1  10      168.40      158.67      3.79 o
   1  -1  10       64.87       60.88      2.80 o
   2  -1  10      194.59      192.41      6.01 o
   3  -1  10      265.85      263.89      6.82 o
   4  -1  10      263.80      246.61      9.67 o
   5  -1  10       13.02       22.01      3.89 o
   6  -1  10       16.98       26.68      4.29 o
  -5   0  10       51.83       61.95      8.60 o
  -4   0  10       77.73       73.89      8.92 o
  -3   0  10       10.47        9.26      2.37 o
  -2   0  10       39.19       41.06      3.80 o
  -1   0  10      233.47      228.95      8.14 o
   0   0  10      649.00      671.20     18.35 o
   1   0  10      141.56      139.15      6.30 o
   2   0  10      130.75      125.36      4.86 o
   3   0  10      113.64      112.25      4.47 o
   4   0  10       68.24       65.83      3.77 o
   5   0  10       36.44       31.54      3.10 o
   6   0  10       66.49       66.20      4.45 o
  -5   1  10       36.66       39.23      7.27 o
  -4   1  10       68.99       68.37      8.51 o
  -3   1  10       81.76       84.70      4.90 o
  -2   1  10      206.36      196.74      7.47 o
  -1   1  10      368.17      376.03     10.26 o
   0   1  10      344.80      356.66      9.94 o
   1   1  10      453.94      449.55      8.71 o
   2   1  10      237.74      222.81      4.54 o
   3   1  10      256.23      245.95      4.83 o
   4   1  10       58.70       57.37      2.91 o
   5   1  10       95.32       89.82      4.75 o
   6   1  10       21.79       23.42      2.97 o
  -5   2  10       40.39       48.30      7.95 o
  -4   2  10       40.37       46.21      4.09 o
  -3   2  10      142.85      133.50      6.16 o
  -2   2  10       24.77       19.60      2.96 o
  -1   2  10      310.26      295.59      9.28 o
   0   2  10      151.42      145.41      5.34 o
   1   2  10       69.06       68.23      3.65 o
   2   2  10       55.98       55.41      3.11 o
   3   2  10       28.57       29.59      2.03 o
   4   2  10      123.15      122.76      5.23 o
   5   2  10       68.21       67.43      4.22 o
   6   2  10      107.74       98.82      5.34 o
  -5   3  10       25.48       29.18      6.86 o
  -4   3  10       51.68       47.51      7.26 o
  -3   3  10       19.37       18.75      2.94 o
  -2   3  10       41.38       42.41      3.38 o
  -1   3  10      175.03      168.17      5.27 o
   0   3  10       56.54       49.53      3.16 o
   1   3  10       45.53       43.46      2.89 o
   2   3  10      109.40      100.08      4.48 o
   3   3  10      204.61      207.50      6.14 o
   4   3  10      269.36      286.14      8.03 o
   5   3  10       92.17       89.07      4.86 o
   6   3  10       30.04       31.53      3.40 o
  -5   4  10       21.79       23.92      6.03 o
  -4   4  10       75.27       81.25     12.01 o
  -3   4  10       28.94       26.66      5.95 o
  -2   4  10      145.68      134.24     13.09 o
  -1   4  10       63.90       59.85      6.20 o
   0   4  10        9.60       14.32      9.44 o
   1   4  10      178.47      188.76     11.09 o
   2   4  10       91.58       87.05      9.78 o
   3   4  10      109.41      113.81      4.15 o
   4   4  10      150.89      173.03      9.49 o
   5   4  10       14.33       15.72      2.65 o
   6   4  10       31.09       31.68      3.45 o
  -5   5  10       25.05       34.83      5.02 o
  -4   5  10       16.66       15.76      5.59 o
  -3   5  10      342.31      332.69     29.36 o
  -2   5  10      278.64      260.23     10.12 o
  -1   5  10        9.87       17.84      6.95 o
   0   5  10      201.45      225.85     17.11 o
   1   5  10        6.19        6.31      3.32 o
   2   5  10       49.19       50.11      4.63 o
   3   5  10       96.12       96.92      8.16 o
   4   5  10       25.92       22.16      3.41 o
   5   5  10        2.81        4.86      4.58 o
   6   5  10       82.18       74.34      7.79 o
  -4   6  10       17.30       17.71      5.88 o
  -3   6  10       83.17       73.11      8.74 o
  -2   6  10       93.59       88.27      6.41 o
  -1   6  10       25.02       36.38      8.73 o
   0   6  10      155.90      188.61     25.37 o
   1   6  10       16.26       11.63      3.56 o
   2   6  10      139.07      177.09     25.59 o
   3   6  10       40.80       35.57      4.38 o
   4   6  10       94.79       95.90      6.02 o
   5   6  10       42.21       33.35      6.48 o
  -4   7  10       16.90       15.70      5.77 o
  -3   7  10       87.88       84.74     11.56 o
  -2   7  10       27.96       28.23      4.44 o
  -1   7  10       15.65       33.93     16.44 o
   0   7  10       43.49       35.55      6.05 o
   1   7  10        5.70       49.91     41.50 o
   2   7  10       62.02       81.47      7.52 o
   3   7  10       33.57       37.05     10.22 o
   4   7  10      187.03      284.31     15.41 o
   5   7  10       20.81       15.56      6.26 o
  -3   8  10       18.98       13.36      3.92 o
  -2   8  10       63.72       67.94      6.30 o
  -1   8  10       76.97       97.49     13.44 o
   0   8  10      139.78      144.42      8.45 o
   1   8  10        9.99       20.64      4.33 o
   2   8  10      118.58      134.58      8.27 o
   3   8  10       16.02       14.64      9.39 o
   4   8  10       90.09       97.02     10.51 o
  -1   9  10        3.19       21.45     22.38 o
   0   9  10       37.34       26.82     10.60 o
   1   9  10       18.11       21.90      5.47 o
   2   9  10        0.08       -0.19      4.17 o
  -1  -7  11       60.25       75.31      6.82 o
   0  -7  11       24.16       29.13      3.49 o
   1  -7  11       10.13        8.45      2.61 o
   2  -7  11       19.51       20.10      5.64 o
  -3  -6  11        7.35       10.26      3.65 o
  -2  -6  11        0.18        1.59      3.95 o
  -1  -6  11       17.41       23.26      4.21 o
   0  -6  11       14.62       10.32      2.59 o
   1  -6  11       34.56       34.59      3.70 o
   2  -6  11       24.90       25.15      2.93 o
   3  -6  11        5.62        3.53      2.47 o
   4  -6  11       54.12       56.20      4.76 o
  -3  -5  11       37.73       44.99      5.43 o
  -2  -5  11       71.15       69.90      6.20 o
  -1  -5  11       74.31       74.60      4.61 o
   0  -5  11      123.52      123.23      5.09 o
   1  -5  11      188.32      185.90      7.02 o
   2  -5  11       37.87       44.98      3.86 o
   3  -5  11       29.72       38.37      4.94 o
   4  -5  11       24.77       24.49      4.40 o
  -4  -4  11       67.82       73.33      6.49 o
  -3  -4  11       21.23       20.25      4.03 o
  -2  -4  11       67.65       57.35      5.52 o
  -1  -4  11       95.74       89.87      4.65 o
   0  -4  11       29.34       31.68      3.20 o
   1  -4  11       29.17       37.70      3.47 o
   2  -4  11      105.06      119.62      5.59 o
   3  -4  11      112.38      116.62      5.51 o
   4  -4  11        1.46        2.75      2.94 o
   5  -4  11       44.47       58.29      6.01 o
  -4  -3  11       25.84       32.91      4.62 o
  -3  -3  11       36.34       45.85      5.08 o
  -2  -3  11       92.67       88.59      4.28 o
  -1  -3  11       68.46       70.31      4.12 o
   0  -3  11       41.58       35.98      3.25 o
   1  -3  11      114.28      111.63      5.19 o
   2  -3  11       45.36       43.62      3.56 o
   3  -3  11       90.63       89.58      4.74 o
   4  -3  11       30.64       33.71      5.83 o
   5  -3  11        6.67        5.86      3.07 o
  -5  -2  11       45.46       49.00      8.03 o
  -4  -2  11       54.21       53.88      5.40 o
  -3  -2  11       25.51       30.68      6.56 o
  -2  -2  11       63.97       68.32      3.82 o
  -1  -2  11      102.74      106.77      4.78 o
   0  -2  11      326.05      327.98      8.25 o
   1  -2  11       48.37       43.99      4.02 o
   2  -2  11       39.43       38.11      3.26 o
   3  -2  11       13.90        9.55      2.79 o
   4  -2  11       99.84      106.17      6.94 o
   5  -2  11        7.20        7.85      3.26 o
   6  -2  11       49.37       59.08      5.81 o
  -5  -1  11       39.09       35.23      7.08 o
  -4  -1  11       59.97       64.15      8.28 o
  -3  -1  11       48.39       49.48      7.13 o
  -2  -1  11      205.92      208.01      6.25 o
  -1  -1  11      259.66      264.30      7.20 o
   0  -1  11      231.71      227.71      7.69 o
   1  -1  11      291.37      282.53      7.65 o
   2  -1  11       94.52       93.68      6.90 o
   3  -1  11       32.42       29.56      2.79 o
   4  -1  11        0.58       -2.13      2.64 o
   5  -1  11      100.52      106.55      7.12 o
   6  -1  11        1.73        3.83      2.90 o
  -5   0  11        8.25        5.17      4.10 o
  -4   0  11       36.07       34.19      6.59 o
  -3   0  11       47.15       55.17      4.22 o
  -2   0  11      179.60      174.09      7.43 o
  -1   0  11       50.93       45.75      4.24 o
   0   0  11      106.36      103.75      5.96 o
   1   0  11      169.60      164.66      7.13 o
   2   0  11       85.61       79.41      4.20 o
   3   0  11       30.51       27.24      2.65 o
   4   0  11      213.65      211.28      9.17 o
   5   0  11       88.02       88.89      6.41 o
   6   0  11      106.64      117.29      7.61 o
  -5   1  11       58.63       67.78      9.37 o
  -4   1  11       46.93       49.50      7.94 o
  -3   1  11        9.23        7.72      2.37 o
  -2   1  11      177.38      166.92      7.39 o
  -1   1  11       30.20       24.34      3.35 o
   0   1  11       32.60       31.08      3.64 o
   1   1  11       54.58       46.08      4.24 o
   2   1  11      151.57      137.67      5.08 o
   3   1  11       91.55       85.29      2.81 o
   4   1  11      223.49      210.11      7.86 o
   5   1  11        7.51       10.89      2.26 o
   6   1  11       15.97       18.55      2.86 o
  -5   2  11      140.74      151.85     13.27 o
  -4   2  11      129.73      131.60     11.72 o
  -3   2  11       78.25       74.54      4.98 o
  -2   2  11      139.23      153.68      7.20 o
  -1   2  11      116.29      114.05      6.38 o
   0   2  11      329.23      318.66      8.18 o
   1   2  11       41.80       36.61      3.09 o
   2   2  11        7.78        5.39      1.25 o
   3   2  11       66.13       64.06      2.85 o
   4   2  11       60.42       61.87      3.56 o
   5   2  11       19.25       16.76      2.52 o
   6   2  11       18.31       18.63      2.89 o
  -5   3  11       95.40       90.98     10.51 o
  -4   3  11       69.74       75.13      9.22 o
  -3   3  11       55.97       56.51      4.55 o
  -2   3  11       78.51       68.87      5.07 o
  -1   3  11       83.67       77.72      5.55 o
   0   3  11      261.46      246.30      7.35 o
   1   3  11      154.04      141.87      5.63 o
   2   3  11       72.44       76.52      4.81 o
   3   3  11        6.02        6.35      1.69 o
   4   3  11       51.48       52.03      4.36 o
   5   3  11       20.87       20.12      2.88 o
   6   3  11        7.07        8.36      2.26 o
  -4   4  11       44.21       40.97      7.04 o
  -3   4  11        5.19        5.58      2.14 o
  -2   4  11       99.48       98.78      6.12 o
  -1   4  11       80.50       76.67      5.78 o
   0   4  11      132.10      148.45      7.56 o
   1   4  11       60.82       75.05      9.19 o
   2   4  11      130.63      134.57      4.87 o
   3   4  11        1.58        3.71      1.83 o
   4   4  11       24.86       47.74     12.72 o
   5   4  11       61.60       70.87      5.56 o
   6   4  11       64.43       63.19      4.92 o
  -4   5  11       25.78       30.82      4.82 o
  -3   5  11       10.16        8.31      4.56 o
  -2   5  11      122.34      119.34     14.04 o
  -1   5  11       28.37       28.18      4.48 o
   0   5  11        4.65        8.56      6.56 o
   1   5  11       47.00       65.26     19.98 o
   2   5  11      238.52      228.55      9.13 o
   3   5  11      104.71       98.13      6.07 o
   4   5  11       56.20       50.46      5.14 o
   5   5  11       11.01       11.14      3.53 o
  -4   6  11       35.41       51.69      8.34 o
  -3   6  11        6.03       -2.38     17.23 o
  -2   6  11      124.57      127.91      7.91 o
  -1   6  11       16.90       15.96      3.92 o
   0   6  11       73.14       82.35     14.25 o
   1   6  11       37.87       57.05     18.00 o
   2   6  11       83.76       65.55      5.45 o
   3   6  11        0.58       -6.43      6.43 o
   4   6  11       37.89       44.38      7.62 o
   5   6  11       90.99       95.74      7.23 o
  -3   7  11       49.85       47.74      9.46 o
  -2   7  11       84.39      122.91     36.71 o
  -1   7  11       86.06       87.98      6.97 o
   0   7  11       58.87       92.90     27.50 o
   1   7  11       53.66       52.47      5.53 o
   2   7  11       65.53       59.86      5.52 o
   3   7  11       25.65       32.33      4.73 o
   4   7  11       32.24       37.80      7.57 o
  -2   8  11       13.56        6.95      3.54 o
  -1   8  11       15.26       31.56     14.95 o
   0   8  11       93.68      117.44     27.59 o
   1   8  11       12.57       12.82      4.37 o
   2   8  11      128.73      141.57      8.57 o
   3   8  11        3.29        3.65      6.47 o
   0   9  11        7.23       13.90     18.95 o
   1   9  11        6.02       -4.92     13.97 o
  -2  -6  12       19.58       25.32      4.70 o
  -1  -6  12        7.60        8.21      3.38 o
   0  -6  12       18.32       15.94      2.86 o
   1  -6  12       45.71       53.61      4.41 o
   2  -6  12        0.32        2.36      2.89 o
   3  -6  12        2.30        3.99      2.75 o
  -3  -5  12       29.23       32.75      4.96 o
  -2  -5  12       34.45       38.39      5.14 o
  -1  -5  12      127.45      131.22      8.14 o
   0  -5  12       21.86       25.93      2.88 o
   1  -5  12       39.70       42.56      3.97 o
   2  -5  12       13.88       16.59      3.19 o
   3  -5  12       18.10       21.61      5.41 o
   4  -5  12      103.08      116.49      8.12 o
  -3  -4  12       36.50       41.90      5.27 o
  -2  -4  12       46.78       53.69      5.81 o
  -1  -4  12       88.28      101.88      5.16 o
   0  -4  12       25.88       31.43      3.35 o
   1  -4  12       38.82       42.88      3.82 o
   2  -4  12       42.80       42.61      3.83 o
   3  -4  12       11.57       14.29      2.59 o
   4  -4  12       86.38      101.01      7.41 o
  -4  -3  12       13.92       12.76      3.82 o
  -3  -3  12       32.41       32.86      4.73 o
  -2  -3  12       62.18       65.01      5.34 o
  -1  -3  12      116.03      117.27      5.35 o
   0  -3  12       10.78        7.13      2.16 o
   1  -3  12      280.16      281.90      8.30 o
   2  -3  12      134.64      125.96      5.79 o
   3  -3  12       27.47       30.27      3.88 o
   4  -3  12       70.69       74.59      6.33 o
   5  -3  12       19.52       24.83      6.15 o
  -4  -2  12        1.48        1.69      2.89 o
  -3  -2  12        4.25       10.30      5.42 o
  -2  -2  12       85.91       88.82      6.37 o
  -1  -2  12       61.46       61.61      3.99 o
   0  -2  12       97.31       94.72      4.88 o
   1  -2  12       30.37       30.98      3.19 o
   2  -2  12       40.45       42.82      3.64 o
   3  -2  12      172.98      179.05      6.48 o
   4  -2  12       59.27       47.70      5.23 o
   5  -2  12       15.67       13.72      4.48 o
  -4  -1  12       93.88       99.73     10.95 o
  -3  -1  12       33.76       45.16      7.55 o
  -2  -1  12       55.31       55.09      3.61 o
  -1  -1  12      246.65      251.42      7.47 o
   0  -1  12       46.45       49.14      3.74 o
   1  -1  12       43.20       39.29      3.45 o
   2  -1  12      139.39      142.41      5.79 o
   3  -1  12       35.06       36.04      3.19 o
   4  -1  12       35.44       35.83      4.60 o
   5  -1  12       23.16       23.63      4.27 o
  -4   0  12       70.87       75.79      9.64 o
  -3   0  12      107.41      127.01     11.39 o
  -2   0  12        4.91        7.76      2.72 o
  -1   0  12       93.42       90.47      5.94 o
   0   0  12       15.75       18.80      3.29 o
   1   0  12       64.70       61.43      3.99 o
   2   0  12       11.05       10.32      2.18 o
   3   0  12        0.19       -0.58      1.70 o
   4   0  12       51.67       49.75     10.88 o
   5   0  12       60.42       64.68      6.35 o
  -4   1  12       29.04       33.22      6.94 o
  -3   1  12       12.50       15.21      5.25 o
  -2   1  12       22.47       25.29      3.62 o
  -1   1  12      154.47      154.70      7.44 o
   0   1  12       59.23       58.29      8.28 o
   1   1  12       97.71       93.11      5.85 o
   2   1  12      228.10      224.85      8.40 o
   3   1  12       43.32       41.48      3.32 o
   4   1  12       54.11       51.09      5.04 o
   5   1  12       22.92       23.03      4.32 o
   6   1  12        0.64        0.63      2.98 o
  -4   2  12       39.58       42.72      7.68 o
  -3   2  12       30.19       32.34      6.82 o
  -2   2  12       81.14       77.70      5.55 o
  -1   2  12      121.12      116.54      6.66 o
   0   2  12       93.78      108.94      6.51 o
   1   2  12       79.45       74.73      4.38 o
   2   2  12      246.17      234.05      7.08 o
   3   2  12       22.91       23.18      2.81 o
   4   2  12      120.83      124.28      5.52 o
   5   2  12       62.51       67.17      6.01 o
  -4   3  12       24.16       22.98      6.27 o
  -3   3  12       51.25       63.83      8.61 o
  -2   3  12       39.41       38.33      4.25 o
  -1   3  12       53.96       49.63      4.70 o
   0   3  12       14.78       13.78      2.75 o
   1   3  12       22.87       25.11      3.78 o
   2   3  12      100.19       94.65      4.78 o
   3   3  12       74.42       77.83      7.85 o
   4   3  12      144.34      155.78     10.92 o
   5   3  12       59.08       59.90      5.94 o
  -4   4  12        0.95       -1.02      4.09 o
  -3   4  12       59.35       55.42      8.34 o
  -2   4  12       96.24       90.30      6.20 o
  -1   4  12       72.92       74.62      5.91 o
   0   4  12       10.27       12.20      2.37 o
   1   4  12       15.21       19.27      2.85 o
   2   4  12      117.38      125.91      7.05 o
   3   4  12        9.94       27.77     16.88 o
   4   4  12       99.62      121.30     22.23 o
   5   4  12        6.79       14.75      5.53 o
  -3   5  12      154.24      164.34      9.58 o
  -2   5  12      101.73       96.46     10.01 o
  -1   5  12       18.51       15.03      3.56 o
   0   5  12        6.56        4.24      3.19 o
   1   5  12       61.73       75.63      8.71 o
   2   5  12      306.54      343.03     20.30 o
   3   5  12       14.03       12.37      3.35 o
   4   5  12        5.29        7.06      4.26 o
   5   5  12       22.01       22.23      6.15 o
  -3   6  12       74.01       97.66     10.76 o
  -2   6  12       30.69       25.66     11.20 o
  -1   6  12       49.36       57.99      5.79 o
   0   6  12      113.23      131.51      7.94 o
   1   6  12        6.43       20.30     15.26 o
   2   6  12      292.51      338.45     32.87 o
   3   6  12       62.17       63.62      5.77 o
   4   6  12       38.41       92.95     41.82 o
  -2   7  12        4.21       -2.86      7.97 o
  -1   7  12       41.50       37.77      5.20 o
   0   7  12       31.87       46.26     15.45 o
   1   7  12        9.42       48.54     35.55 o
   2   7  12       96.38      110.87     17.33 o
   3   7  12       36.09       38.90      6.37 o
  -1   8  12       25.49       34.16     14.42 o
   0   8  12       80.65      107.29     24.53 o
   1   8  12        0.11       23.35     22.71 o
   2   8  12       25.13       26.98      5.02 o
  -1  -5  13       25.81       25.10      4.59 o
   0  -5  13       57.59       65.10      4.18 o
   1  -5  13       20.00       23.07      3.37 o
   2  -5  13       40.91       46.17      4.22 o
   3  -5  13       95.37      107.39      5.90 o
  -2  -4  13       20.56       24.85      3.46 o
  -1  -4  13        7.90       13.54      3.53 o
   0  -4  13       24.02       24.40      3.20 o
   1  -4  13       22.85       28.35      3.47 o
   2  -4  13       29.51       41.28      3.89 o
   3  -4  13       84.90       95.41      5.47 o
  -3  -3  13       22.62       25.10      4.74 o
  -2  -3  13       10.60       10.54      5.23 o
  -1  -3  13       10.97       13.84      2.48 o
   0  -3  13       23.16       28.46      3.26 o
   1  -3  13       55.20       52.69      4.13 o
   2  -3  13       49.58       54.08      4.24 o
   3  -3  13        3.88        5.88      2.34 o
   4  -3  13       19.06       23.60      4.36 o
  -3  -2  13       18.89       25.25      6.37 o
  -2  -2  13       45.63       46.41      4.79 o
  -1  -2  13       15.59       15.67      2.65 o
   0  -2  13       56.27       59.90      4.21 o
   1  -2  13       11.99       14.71      2.63 o
   2  -2  13       62.41       63.68      4.63 o
   3  -2  13        0.19       -0.90      2.02 o
   4  -2  13       33.35       36.29      4.88 o
  -4  -1  13       40.27       48.36      8.17 o
  -3  -1  13       39.25       40.37      7.50 o
  -2  -1  13       64.17       68.48      5.42 o
  -1  -1  13       46.41       49.11      3.79 o
   0  -1  13       87.37       90.66      4.97 o
   1  -1  13      277.81      289.31      8.51 o
   2  -1  13      188.65      188.77      6.90 o
   3  -1  13       84.96       87.85      4.75 o
   4  -1  13       93.60       89.90      6.84 o
   5  -1  13       22.04       23.93      4.52 o
  -4   0  13       29.05       33.88      7.42 o
  -3   0  13      110.72      108.02     10.98 o
  -2   0  13       35.22       39.15      4.53 o
  -1   0  13        2.86       -0.41      2.46 o
   0   0  13       22.71       21.90      2.97 o
   1   0  13      104.06      100.97      5.36 o
   2   0  13       34.70       37.20      3.44 o
   3   0  13      210.61      214.78      9.77 o
   4   0  13       42.03       39.18      5.17 o
   5   0  13       56.11       61.89      6.04 o
  -4   1  13       23.83       23.39      6.41 o
  -3   1  13        9.78        8.51      4.58 o
  -2   1  13        0.76        0.48      2.35 o
  -1   1  13       88.17       92.01      6.26 o
   0   1  13       58.05       57.28      5.08 o
   1   1  13       26.65       25.19      3.73 o
   2   1  13        1.35        0.67      2.26 o
   3   1  13       86.38       86.02      6.46 o
   4   1  13       37.00       30.79      4.91 o
   5   1  13        4.31        5.89      3.08 o
  -4   2  13       86.85      100.68     11.31 o
  -3   2  13       61.56       56.92      8.39 o
  -2   2  13       57.08       54.54      4.90 o
  -1   2  13       37.59       39.70      4.45 o
   0   2  13      119.38      132.73      9.07 o
   1   2  13      126.79      121.16      6.98 o
   2   2  13       35.39       28.16      4.20 o
   3   2  13       33.61       21.27      5.64 o
   4   2  13       19.33       20.40      3.95 o
   5   2  13       40.84       40.07      4.99 o
  -3   3  13       42.41       43.66      7.88 o
  -2   3  13       39.64       40.38      4.38 o
  -1   3  13       30.75       32.01      4.24 o
   0   3  13      204.80      203.79      9.08 o
   1   3  13       72.77       67.18      4.45 o
   2   3  13       97.83       97.79      5.05 o
   3   3  13       82.50       84.19      6.07 o
   4   3  13       38.42       37.40      4.41 o
   5   3  13       85.37       91.34      7.05 o
  -3   4  13       26.99       27.55      6.88 o
  -2   4  13       29.81       36.43      4.44 o
  -1   4  13       10.95        3.16      3.89 o
   0   4  13      127.65      114.83      5.84 o
   1   4  13       42.66       46.23      4.87 o
   2   4  13       61.43       64.17      4.42 o
   3   4  13       51.08       91.55     36.58 o
   4   4  13       49.97       64.31      7.67 o
  -3   5  13       16.92       22.15      6.34 o
  -2   5  13        9.07        9.93      2.54 o
  -1   5  13        4.03        1.69      2.12 o
   0   5  13      174.68      174.94      6.35 o
   1   5  13       13.02       15.84      2.63 o
   2   5  13       42.64       41.02      3.79 o
   3   5  13       68.85       99.38      9.89 o
   4   5  13       37.38       63.83     22.57 o
  -2   6  13      120.63      116.23     14.40 o
  -1   6  13       43.75       45.05      5.40 o
   0   6  13      180.15      180.68      9.45 o
   1   6  13       81.52      101.50     24.69 o
   2   6  13       70.49      100.34     26.82 o
   3   6  13       37.50       46.24      5.36 o
  -1   7  13       77.27       79.91      7.01 o
   0   7  13       20.93       27.63      6.77 o
   1   7  13       90.01      139.87     34.99 o
   2   7  13       10.58       40.08     20.51 o
  -1  -4  14       83.06       96.53      7.11 o
   0  -4  14       17.37       18.38      3.07 o
   1  -4  14      163.68      175.51      8.42 o
   2  -4  14       17.51       15.96      3.07 o
  -2  -3  14       44.77       40.79      7.73 o
  -1  -3  14       24.54       26.98      4.25 o
   0  -3  14       18.78       15.09      2.90 o
   1  -3  14       49.33       50.04      4.20 o
   2  -3  14       14.58       20.52      3.10 o
   3  -3  14       49.73       51.79      5.78 o
  -2  -2  14       25.01       35.74      7.30 o
  -1  -2  14       25.95       28.40      3.27 o
   0  -2  14       37.67       40.93      3.77 o
   1  -2  14        9.06        5.67      2.14 o
   2  -2  14        1.56       -0.03      2.13 o
   3  -2  14       50.77       48.81      5.62 o
   4  -2  14        7.64        7.85      5.27 o
  -3  -1  14        9.83       10.96      5.90 o
  -2  -1  14       12.72       16.31      5.66 o
  -1  -1  14       40.86       43.37      3.75 o
   0  -1  14        7.06        5.98      2.31 o
   1  -1  14       45.29       47.32      4.24 o
   2  -1  14        3.89        7.28      2.41 o
   3  -1  14       10.48        8.86      3.36 o
   4  -1  14       62.06       55.44      5.81 o
  -3   0  14        5.35        1.25      4.60 o
  -2   0  14       95.00       97.67      6.64 o
  -1   0  14       90.50       99.76      5.42 o
   0   0  14      164.21      172.47      6.94 o
   1   0  14       90.97       99.24      5.42 o
   2   0  14        7.15        5.46      2.46 o
   3   0  14       38.35       41.42      5.17 o
   4   0  14       66.56       65.92      6.20 o
  -3   1  14        2.46        1.38      4.49 o
  -2   1  14        3.06        4.48      2.68 o
  -1   1  14      163.11      172.58      8.68 o
   0   1  14      153.90      163.65      8.39 o
   1   1  14       92.48       96.92      6.53 o
   2   1  14       11.77       11.49      2.49 o
   3   1  14        7.75       11.00      3.50 o
   4   1  14       52.27       51.09      5.55 o
  -3   2  14       11.99       10.32      5.63 o
  -2   2  14       32.00       34.71      4.38 o
  -1   2  14       29.67       34.41      4.32 o
   0   2  14       19.74       10.82      3.14 o
   1   2  14       20.85       15.80      3.35 o
   2   2  14       18.20       16.34      3.95 o
   3   2  14       32.28       30.47      6.29 o
   4   2  14      184.06      180.10      9.77 o
  -3   3  14       84.27       97.70     10.94 o
  -2   3  14       54.08       53.78      5.28 o
  -1   3  14       87.67       94.73      6.80 o
   0   3  14       17.91       19.02      3.80 o
   1   3  14       36.98       40.53      4.62 o
   2   3  14        2.24        3.42      2.70 o
   3   3  14       10.31        4.15      8.98 o
   4   3  14      114.51      135.78     12.30 o
  -2   4  14       36.38       32.29      4.37 o
  -1   4  14       43.90       39.73      4.77 o
   0   4  14        7.17       12.57      3.55 o
   1   4  14       24.72       19.17      4.21 o
   2   4  14       46.44       41.73      6.16 o
   3   4  14       15.32       21.49      8.79 o
   4   4  14        0.03        0.45      4.19 o
  -2   5  14       14.40       14.88      3.56 o
  -1   5  14       33.11       36.07      5.16 o
   0   5  14       74.32       73.21      5.24 o
   1   5  14        6.22        4.58      2.47 o
   2   5  14       29.55       32.99      3.72 o
   3   5  14       12.85       19.98      4.50 o
   0   6  14       52.96       53.60      4.15 o
   1   6  14       51.51       51.56      4.06 o
   2   6  14       77.58       81.97      9.52 o
   0  -3  15       75.91       82.01      5.37 o
   1  -3  15       32.42       34.66      3.89 o
  -1  -2  15       48.83       48.91      9.06 o
   0  -2  15        3.35        4.55      2.30 o
   1  -2  15       84.02       97.24      5.64 o
   2  -2  15       47.46       51.30      4.35 o
  -1  -1  15        5.29        7.39      2.52 o
   0  -1  15       10.46        8.64      2.50 o
   1  -1  15       43.78       44.73      4.09 o
   2  -1  15       13.75       19.16      4.08 o
   3  -1  15       26.85       31.91      4.71 o
  -2   0  15       12.14       13.58      5.74 o
  -1   0  15       33.53       33.69      3.69 o
   0   0  15      115.17      123.95      6.27 o
   1   0  15        8.18        8.75      2.41 o
   2   0  15       67.31       63.77      4.71 o
   3   0  15       62.44       71.65      6.79 o
  -2   1  15       20.10       26.91      6.73 o
  -1   1  15       57.88       68.93      5.95 o
   0   1  15        2.60        4.40      2.74 o
   1   1  15        7.86        6.98      2.33 o
   2   1  15       10.44        9.47      2.47 o
   3   1  15       13.66       13.10      3.76 o
  -2   2  15      116.47      118.58     12.06 o
  -1   2  15        1.55        1.63      3.17 o
   0   2  15      108.81      127.33      7.94 o
   1   2  15       51.68       63.46      6.46 o
   2   2  15       24.59       27.67      4.14 o
   3   2  15        1.37       -0.38      3.26 o
  -1   3  15       15.01       14.02      3.70 o
   0   3  15       35.95       34.10      4.62 o
   1   3  15       74.63       83.72      6.57 o
   2   3  15       87.08       93.80     10.32 o
   3   3  15      100.10       91.27      6.72 o
  -1   4  15       18.01       23.13      4.14 o
   0   4  15       25.46       28.41      4.43 o
   1   4  15        7.47        5.09      3.03 o
   2   4  15       23.65       11.17      9.02 o
   1   5  15       28.52       25.17      3.70 o
   1   1  16       34.75       36.70      4.00 o
 
